# Supplementary material for: Functional Characterization of the m6A-Dependent Translational Modulator PfYTH.2 in the Human Malaria Parasite
Source: mBio. 2021 Apr 27;12(2):e00661-21. doi: 10.1128/mBio.00661-21 (PMC8092261; doi:10.1128/mBio.00661-21)
Supplement: TABLE S1 [file mBio.00661-21-st001.xlsx]

## Sheet: Table S1
Table S1: Results of the TMT-based quantification of proteins pulled down in vitro with m6A or A RNA oligos
ID	Description	TotPep	UniPep	Replicate 1 (m6A/A)	Replicate 2 (m6A/A)	Replicate 3 (m6A/A)	Average (m6A/A)	p-value
PF3D7_0923900	polyadenylate-binding protein 2, putative	4	4	0.100547	0.111294	0.147205	0.119682	0.007518
PF3D7_0517300	serine/arginine-rich splicing factor 1	4	3	0.63092	0.633012	0.729616	0.664516	0.010866
PF3D7_1365900	ubiquitin-60S ribosomal protein L40	2	1	0.999222	0.501524	0.525525	0.675424	0.183245
PF3D7_1325100	phosphoribosylpyrophosphate synthetase	5	5	0.735787	0.735403	0.690269	0.720486	0.0053
PF3D7_1330800	RNA-binding protein, putative	1	1	0.66733	0.954941	0.738946	0.787072	0.131543
PF3D7_0922900	3-oxoacyl-[acyl-carrier-protein] reductase	1	1	0.775848	0.78363	0.956422	0.838633	0.127939
PF3D7_1011800	PRE-binding protein	21	20	0.822792	0.888687	0.807589	0.839689	0.024585
PF3D7_1453800	glucose-6-phosphate dehydrogenase-6-phosphogluconolactonase	8	8	0.773663	0.871437	0.884935	0.843345	0.059142
PF3D7_0708400	heat shock protein 90	3	3	0.690648	1.07324	0.883028	0.882306	0.368601
PF3D7_0831700	heat shock protein 70	1	1	0.686357	0.967023	1.00493	0.886103	0.387738
PF3D7_1323100	60S ribosomal protein L6, putative	1	1	0.733419	1.15629	0.815848	0.901851	0.475789
PF3D7_0115600	rifin	1	1	0.827197	0.952379	0.926692	0.902089	0.100169
PF3D7_0728000	eukaryotic translation initiation factor 2 subunit alpha	2	2	0.929491	1.02874	0.779754	0.912663	0.371493
PF3D7_0818900	heat shock protein 70	7	6	0.732659	1.00336	1.00877	0.914928	0.444591
PF3D7_0516200	40S ribosomal protein S11	2	2	0.953095	0.892403	0.901923	0.915807	0.059623
PF3D7_0904800	replication protein A1, small fragment	1	1	0.825088	0.928545	1.00951	0.921047	0.282992
PF3D7_0422400	40S ribosomal protein S19	3	3	0.872634	0.811281	1.0807	0.921539	0.430952
PF3D7_0936800	Plasmodium exported protein (PHISTc), unknown function	1	1	0.877864	1.13528	0.760672	0.924604	0.540593
PF3D7_1224300	polyadenylate-binding protein 1, putative	1	1	0.849161	1.04601	0.879961	0.925043	0.34235
PF3D7_0322900	40S ribosomal protein S3A, putative	2	2	0.919765	0.865057	0.990322	0.925048	0.1841
PF3D7_1368200	ABC transporter E family member 1, putative	1	1	0.825117	1.00669	0.950341	0.927382	0.262266
PF3D7_1438700	DNA primase small subunit	1	1	0.895677	0.923779	0.968077	0.929178	0.067101
PF3D7_0916700	RNA-binding protein musashi, putative	11	7	0.999967	0.790298	1.01149	0.93392	0.448063
PF3D7_0209800	ATP-dependent RNA helicase UAP56	1	1	0.913563	0.943675	0.948664	0.935301	0.017042
PF3D7_1246200	actin I	4	4	0.8297	1.14746	0.862198	0.946453	0.613513
PF3D7_1134100	protein disulfide isomerase	1	1	1.1459	0.772445	0.923912	0.94742	0.595417
PF3D7_1317800	40S ribosomal protein S19	2	2	0.929512	0.961665	0.951099	0.947425	0.047411
PF3D7_1451100	elongation factor 2	1	1	0.778515	1.02446	1.04018	0.947718	0.551704
PF3D7_0917900	heat shock protein 70	3	3	0.817404	1.06385	0.964037	0.948431	0.519059
PF3D7_0710600	60S ribosomal protein L34	1	1	0.790306	1.06477	0.996432	0.950502	0.594402
PF3D7_0501000	Plasmodium exported protein, unknown function	1	1	1.00217	1.02889	0.827548	0.952869	0.514703
PF3D7_1358800	40S ribosomal protein S15	2	2	0.79304	1.16783	0.901332	0.954068	0.641706
PF3D7_1424400	60S ribosomal protein L7-3, putative	1	1	0.940827	0.91256	1.01709	0.956826	0.306997
PF3D7_1338200	60S ribosomal protein L6, putative	1	1	0.820241	0.924523	1.12773	0.957497	0.601641
PF3D7_1105100	histone H2B	3	2	0.91901	0.992405	0.96468	0.958698	0.197759
PF3D7_1027800	60S ribosomal protein L3	2	2	0.780851	1.16332	0.943335	0.962503	0.663207
PF3D7_0422700	eukaryotic initiation factor 4A-III, putative	1	1	0.951287	1.09017	0.856187	0.965883	0.702361
PF3D7_0401800	Plasmodium exported protein (PHISTb), unknown function	2	2	0.887801	1.11102	0.902927	0.967249	0.690651
PF3D7_1026800	40S ribosomal protein S2	1	1	0.749999	1.06087	1.09999	0.970286	0.721747
PF3D7_1437900	HSP40, subfamily A	7	6	1.02649	1.01892	0.875802	0.973737	0.625579
PF3D7_0811200	ER membrane protein complex subunit 1, putative	1	1	1.04725	0.970439	0.906575	0.974755	0.555909
PF3D7_1357100	elongation factor 1-alpha	17	13	0.863554	1.04965	1.01371	0.975637	0.672589
PF3D7_0626800	pyruvate kinase	1	1	0.481148	1.16785	1.28198	0.97699	0.713092
PF3D7_0520000	40S ribosomal protein S9, putative	3	3	0.886677	1.01059	1.03765	0.978307	0.655038
PF3D7_0218000	replication factor C subunit 2, putative	1	1	0.98437	1.04529	0.906001	0.978555	0.646997
PF3D7_0817700	rhoptry neck protein 5	1	1	0.859214	1.36485	0.719078	0.981048	0.841858
PF3D7_0813900	40S ribosomal protein S16, putative	1	1	0.806468	1.17754	0.966483	0.983497	0.842176
PF3D7_0930300	merozoite surface protein 1	2	2	0.861023	1.28092	0.809029	0.983657	0.868817
PF3D7_1145400	dynamin-like protein	7	7	0.982997	0.96179	1.00808	0.984288	0.367147
PF3D7_1106000	RuvB-like helicase 2	1	1	0.862101	1.11491	0.978227	0.98508	0.825996
PF3D7_0812400	karyopherin alpha	1	1	0.911122	1.14203	0.904543	0.985897	0.856938
PF3D7_1126200	40S ribosomal protein S18, putative	3	2	0.937887	0.961047	1.05927	0.986068	0.733177
PF3D7_1129000	spermidine synthase	2	2	1.10441	0.977206	0.878553	0.986725	0.790695
PF3D7_1105600	translocon component PTEX88	1	1	0.927375	1.06411	0.986441	0.992641	0.918806
PF3D7_1410400	rhoptry-associated protein 1	7	5	1.00192	1.01648	0.961683	0.993361	0.683608
PF3D7_0918000	glideosome-associated protein 50	2	2	0.934562	1.19967	0.845878	0.993371	0.956475
PF3D7_0102900	aspartate--tRNA ligase	4	4	0.755147	1.14541	1.08201	0.994189	0.882487
PF3D7_0628300	choline/ethanolaminephosphotransferase, putative	1	1	1.08324	0.961052	0.942407	0.995566	0.895706
PF3D7_1232100	60 kDa chaperonin	1	1	1.07171	1.1626	0.75505	0.99645	0.948284
PF3D7_1033200	early transcribed membrane protein 10.2	3	3	0.973403	1.13684	0.880988	0.997076	0.966644
PF3D7_1242700	40S ribosomal protein S17, putative	2	1	0.953535	1.00697	1.0333	0.997937	0.931179
PF3D7_0501600	rhoptry-associated protein 2	3	3	1.03556	1.08053	0.882936	0.999676	0.926717
PF3D7_1130200	60S ribosomal protein P0	3	3	0.906917	1.12443	0.968732	1.00003	0.986296
PF3D7_0516900	60S ribosomal protein L2	1	1	0.82906	1.1669	1.00872	1.00156	0.967923
PF3D7_1222300	endoplasmin, putative	2	2	0.713652	1.36521	0.927428	1.0021	0.861536
PF3D7_0814000	60S ribosomal protein L13-2, putative	2	2	0.760286	1.36113	0.899026	1.00682	0.919932
PF3D7_0629200	DnaJ protein, putative	1	1	1.02801	1.03913	0.956742	1.00796	0.802323
PF3D7_1424100	60S ribosomal protein L5, putative	2	2	0.804515	1.06148	1.162	1.00933	0.976942
PF3D7_0826700	receptor for activated c kinase	1	1	0.816875	1.35023	0.863035	1.01005	0.995386
PF3D7_1111100	replication factor C subunit 5, putative	1	1	1.06103	0.966595	1.01219	1.01327	0.708699
PF3D7_1462800	glyceraldehyde-3-phosphate dehydrogenase	6	6	0.60223	1.31396	1.12441	1.01353	0.739426
PF3D7_1442300	tRNA import protein tRIP	1	1	0.924354	1.12791	0.991687	1.01465	0.858292
PF3D7_0501300	skeleton-binding protein 1	1	1	0.945229	1.04179	1.06306	1.01669	0.691467
PF3D7_1116800	heat shock protein 101	1	1	1.10479	1.08494	0.860673	1.0168	0.935943
PF3D7_1343000	phosphoethanolamine N-methyltransferase	2	2	0.664994	1.33229	1.05381	1.01703	0.842825
PF3D7_1468700	eukaryotic initiation factor 4A	3	3	0.825543	1.16814	1.06185	1.01851	0.949419
PF3D7_0501500	rhoptry-associated protein 3	3	3	0.962651	1.21335	0.881005	1.019	0.89867
PF3D7_0811600	conserved protein, unknown function	2	2	0.944768	1.14663	0.965793	1.01906	0.784281
PF3D7_0422100	transmembrane emp24 domain-containing protein, putative	1	1	1.01414	1.17602	0.87192	1.02069	0.933507
PF3D7_1406800	glideosome associated protein with multiple membrane spans 3	1	1	0.96656	1.20531	0.895046	1.02231	0.83184
PF3D7_1002400	transformer-2 protein homolog beta, putative	3	3	0.778422	1.13194	1.16162	1.02399	0.924657
PF3D7_1302800	40S ribosomal protein S7, putative	3	3	0.966672	1.11276	0.994989	1.02481	0.654155
PF3D7_1246800	signal recognition particle receptor subunit beta, putative	1	1	1.02879	1.07986	0.967073	1.02524	0.540115
PF3D7_1333400	conserved protein, unknown function	2	1	0.969825	1.14085	0.965494	1.02539	0.65053
PF3D7_1228600	merozoite surface protein 9	3	3	1.02217	1.23526	0.820937	1.02612	0.911709
PF3D7_0302500	cytoadherence linked asexual protein 3.1	10	10	1.01864	1.16484	0.903985	1.02915	0.808182
PF3D7_1361100	protein transport protein Sec24A	1	1	0.835121	1.18708	1.06625	1.02948	0.811545
PF3D7_0935800	cytoadherence linked asexual protein 9	3	3	1.04798	1.0823	0.965255	1.03184	0.478252
PF3D7_1108400	casein kinase 2, alpha subunit	2	2	0.904031	1.0657	1.1285	1.03274	0.685516
PF3D7_0810600	ATP-dependent RNA helicase DBP1, putative	2	2	0.792605	1.18416	1.12447	1.03375	0.943481
PF3D7_1105400	40S ribosomal protein S4, putative	2	2	1.001	1.05109	1.05519	1.03576	0.176409
PF3D7_0500800	mature parasite-infected erythrocyte surface antigen	6	5	1.0113	1.09985	1.00166	1.0376	0.350514
PF3D7_1252100	rhoptry neck protein 3	2	2	0.940863	1.23845	0.933918	1.03774	0.789651
PF3D7_1447000	40S ribosomal protein S5	4	4	0.892092	1.17939	1.05667	1.04272	0.748632
PF3D7_0821000	conserved Plasmodium protein, unknown function	2	2	0.993777	1.1958	0.946327	1.0453	0.623393
PF3D7_1462300	GTP-binding protein, putative	1	1	0.870588	1.35275	0.923529	1.04895	0.748067
PF3D7_1431700	60S ribosomal protein L14, putative	1	1	0.938277	1.19265	1.01608	1.049	0.61398
PF3D7_1447700	conserved protein, unknown function	1	1	0.912438	1.11625	1.12647	1.05172	0.508717
PF3D7_0814200	DNA/RNA-binding protein Alba 1	12	6	1.0076	0.958812	1.19752	1.05464	0.558809
PF3D7_0519400	40S ribosomal protein S24	1	1	0.929828	1.1584	1.08309	1.05711	0.576267
PF3D7_0721600	40S ribosomal protein S5, putative	3	3	0.809258	1.16445	1.19793	1.05721	0.817913
PF3D7_1022400	serine/arginine-rich splicing factor 4	5	4	0.983605	1.07956	1.12657	1.06325	0.261118
PF3D7_0929400	high molecular weight rhoptry protein 2	20	20	1.10914	1.11343	0.973237	1.06527	0.308926
PF3D7_1471100	exported protein 2	1	1	0.859828	1.36224	0.991352	1.07114	0.756742
PF3D7_1320800	dihydrolipoyllysine-residue succinyltransferase component of 2-oxoglutarate dehydrogenase complex	1	1	1.27723	0.896832	1.04695	1.07367	0.67203
PF3D7_1204300	eukaryotic translation initiation factor 5A	1	1	1.00037	1.35465	0.874953	1.07666	0.768046
PF3D7_0827900	protein disulfide isomerase	2	2	0.837478	1.2467	1.15054	1.07824	0.675098
PF3D7_0619400	cell division cycle protein 48 homologue, putative	1	1	0.871887	1.21017	1.15574	1.07926	0.519113
PF3D7_1108700	heat shock protein J2	1	1	1.07161	1.09649	1.07458	1.08089	0.005368
PF3D7_1426000	60S ribosomal protein L21	1	1	0.806139	1.26311	1.18117	1.08347	0.6518
PF3D7_0915400	ATP-dependent 6-phosphofructokinase	1	1	0.968698	1.08262	1.20629	1.08587	0.34055
PF3D7_1105000	histone H4	10	5	0.936253	1.16277	1.16133	1.08678	0.4048
PF3D7_0608800	ornithine aminotransferase	5	4	0.493473	1.58402	1.18624	1.08791	0.779468
PF3D7_1201000	Plasmodium exported protein (PHISTb), unknown function	2	2	0.998326	1.13521	1.13761	1.09038	0.188638
PF3D7_1444800	fructose-bisphosphate aldolase	1	1	0.624528	1.40619	1.25006	1.09359	0.964628
PF3D7_0803700	tubulin gamma chain	1	1	1.10492	1.12996	1.04749	1.09412	0.05902
PF3D7_0719700	40S ribosomal protein S10, putative	1	1	0.844184	1.55367	0.89085	1.09623	0.826755
PF3D7_1361800	glideosome-associated connector	1	1	1.03825	1.32505	0.927214	1.09684	0.523885
PF3D7_1331800	60S ribosomal protein L23, putative	1	1	0.867676	1.29927	1.12663	1.09786	0.583156
PF3D7_1446600	centrin-2	1	1	1.03118	1.30771	0.961207	1.10003	0.461187
PF3D7_1132300	nucleic acid binding protein, putative	1	1	1.0994	1.23887	0.963927	1.10073	0.344752
PF3D7_0202000	knob-associated histidine-rich protein	1	1	0.918414	1.52759	0.85941	1.10181	0.728521
PF3D7_0818200	14-3-3 protein	4	3	1.03392	1.15572	1.117	1.10221	0.089698
PF3D7_0309600	60S acidic ribosomal protein P2	1	1	1.05575	1.03655	1.22252	1.10494	0.216108
PF3D7_1346100	protein transport protein SEC61 subunit alpha	2	2	1.08014	1.21501	1.02027	1.10514	0.20561
PF3D7_0106300	calcium-transporting ATPase	1	1	1.07773	1.19734	1.04225	1.10578	0.129033
PF3D7_0524000	karyopherin beta	1	1	1.04084	1.38734	0.898308	1.10883	0.556367
PF3D7_0813300	conserved protein, unknown function	1	1	0.935	1.35071	1.06219	1.11597	0.476079
PF3D7_0706500	conserved Plasmodium protein, unknown function	2	2	1.12457	1.10458	1.11882	1.11599	0.004727
PF3D7_1460700	60S ribosomal protein L27	2	2	0.946055	1.19281	1.2114	1.11675	0.341188
PF3D7_0304200	EH domain-containing protein	1	1	0.995494	1.27256	1.09096	1.11967	0.283157
PF3D7_1410700	conserved protein, unknown function	1	1	1.14981	1.18269	1.0319	1.12147	0.12009
PF3D7_0504400	ATP-dependent helicase, putative	1	1	0.940708	1.30739	1.12551	1.12454	0.357063
PF3D7_0617900	histone H3 variant	1	1	1.17809	1.24685	0.958917	1.12795	0.278258
PF3D7_0316800	40S ribosomal protein S15A, putative	1	1	0.912394	1.05415	1.4189	1.12848	0.500505
PF3D7_0418500	trafficking protein particle complex subunit 3, putative	1	1	1.10038	1.10351	1.19122	1.1317	0.056489
PF3D7_1223100	cAMP-dependent protein kinase regulatory subunit	1	1	1.05126	1.18139	1.1821	1.13825	0.088547
PF3D7_0318900	conserved protein, unknown function	2	2	1.03831	1.32906	1.05558	1.14098	0.265101
PF3D7_0610400	histone H3	1	1	1.13593	1.31657	0.99519	1.14923	0.23815
PF3D7_1407800	plasmepsin IV	1	1	0.887389	1.15705	1.40347	1.1493	0.486036
PF3D7_1211700	DNA replication licensing factor MCM5, putative	2	2	1.04781	1.1817	1.22234	1.15062	0.105728
PF3D7_0823800	DnaJ protein, putative	1	1	0.901265	1.43923	1.11522	1.1519	0.434107
PF3D7_1408600	40S ribosomal protein S8e, putative	1	1	0.809926	1.54361	1.10346	1.15233	0.604959
PF3D7_0621900	signal recognition particle subunit SRP68, putative	1	1	1.00039	1.1913	1.29222	1.1613	0.192241
PF3D7_1333300	transmembrane emp24 domain-containing protein, putative	1	1	1.08159	1.37415	1.03922	1.16499	0.277752
PF3D7_1037300	ADP/ATP transporter on adenylate translocase	5	5	0.981643	1.13151	1.38203	1.16506	0.300206
PF3D7_1315400	zinc finger (CCCH type) protein, putative	1	1	0.939109	1.45835	1.17646	1.19131	0.335649
PF3D7_0320900	histone H2A.Z	1	1	0.936445	1.66777	0.972797	1.19234	0.551956
PF3D7_1015900	enolase	4	4	0.602206	1.67541	1.3232	1.20027	0.93535
PF3D7_0525100	acyl-CoA synthetase	1	1	0.902065	1.51303	1.20824	1.20778	0.3851
PF3D7_0905400	high molecular weight rhoptry protein 3	6	6	1.06186	1.35677	1.21027	1.20963	0.104259
PF3D7_0503300	serine/arginine-rich splicing factor 12	1	1	1.15769	1.17742	1.29399	1.2097	0.021417
PF3D7_0423500	glideosome associated protein with multiple membrane spans 2	1	1	1.07989	1.47423	1.11239	1.22217	0.159762
PF3D7_0532400	lysine-rich membrane-associated PHISTb protein	2	2	1.03261	1.48528	1.15256	1.22348	0.22997
PF3D7_1441400	FACT complex subunit SSRP1, putative	2	2	1.23755	1.1591	1.29793	1.23153	0.043861
PF3D7_1414300	60S ribosomal protein L10, putative	1	1	0.945688	1.54775	1.20781	1.23375	0.330123
PF3D7_1465900	40S ribosomal protein S3	1	1	1.00565	1.45104	1.27965	1.24545	0.186429
PF3D7_0507100	60S ribosomal protein L4	1	1	0.863791	1.53512	1.34009	1.24634	0.425004
PF3D7_1438900	thioredoxin peroxidase 1	2	2	1.51166	1.16886	1.09857	1.2597	0.149514
PF3D7_1459400	conserved protein, unknown function	2	1	1.13787	1.23171	1.44016	1.26991	0.106224
PF3D7_1352500	thioredoxin-related protein, putative	3	3	1.14546	1.38549	1.28145	1.2708	0.039395
PF3D7_1012400	hypoxanthine-guanine phosphoribosyltransferase	1	1	0.485958	1.73995	1.588	1.2713	0.953904
PF3D7_1324900	L-lactate dehydrogenase	4	4	0.663025	1.62978	1.52227	1.27169	0.68234
PF3D7_1006800	single-strand telomeric DNA-binding protein GBP2, putative	18	7	1.23847	1.14886	1.56193	1.31642	0.098519
PF3D7_1347500	DNA/RNA-binding protein Alba 4	16	12	1.33874	1.22375	1.40478	1.32242	0.022906
PF3D7_1346300	DNA/RNA-binding protein Alba 2	7	4	1.39167	1.24128	1.42036	1.3511	0.014092
PF3D7_1417800	DNA replication licensing factor MCM2	1	1	1.04515	1.48211	1.59283	1.37336	0.153586
PF3D7_0917600	pre-mRNA-splicing factor ATP-dependent RNA helicase PRP43, putative	2	2	1.15899	1.65538	1.3988	1.40439	0.079758
PF3D7_1407100	rRNA 2'-O-methyltransferase fibrillarin, putative	1	1	1.53981	1.14112	1.72082	1.46725	0.112719
PF3D7_0605100	RNA-binding protein, putative	6	6	1.65468	1.34357	1.47571	1.49132	0.011889
PF3D7_1006200	DNA/RNA-binding protein Alba 3	10	6	1.36056	1.66342	1.87359	1.63252	0.023082
PF3D7_0109200	cleavage and polyadenylation specificity factor subunit 5, putative	1	1	1.2321	2.24104	1.71947	1.73087	0.111721
PF3D7_1135400	conserved Plasmodium protein, unknown function	1	1	1.35608	6.64742	0.721738	2.90841	0.459084
PF3D7_1419900	cleavage and polyadenylation specificity factor subunit 4, putative	1	1	3.69233	3.67947	3.21085	3.52755	0.000145
