# Supplementary material for: Functional Characterization of the m6A-Dependent Translational Modulator PfYTH.2 in the Human Malaria Parasite
Source: mBio. 2021 Apr 27;12(2):e00661-21. doi: 10.1128/mBio.00661-21 (PMC8092261; doi:10.1128/mBio.00661-21)
Supplement: TABLE S2 [file mBio.00661-21-st002.xlsx]

## Sheet: Table S2
Table S2: Results of the PfYTH.2-sandwich protein co-immunoprecipitation
Specific: Only when found in all three replicates but not in control OR with >= 2 unique peptides in 2 out of 3 replicates and not in the control
ID	UniProtKB	Comment	Localization (sensu Oehring et al. 2012)	Description	PfYTH.2-sandwich (anti-GFP)						3D7 (anti-GFP)
					Replicate 1		Replicate 2		Replicate 3		Replicate 1		Replicate 2
					TotPep	UniPep	TotPep	UniPep	TotPep	UniPep	TotPep	UniPep	TotPep	UniPep
PF3D7_0309800	O77335	YTH2	NA	YTH domain-containing protein, putative	4	3	3	3	3	3
PF3D7_0103300	B9ZSI0	Zinc finger + metalloprotease domain ?	NA	conserved protein, unknown function	4	4	6	6	4	4
PF3D7_1302100	Q8IEU2	Pfg27	Ctyoplasmic	gamete antigen 27/25	5	4	4	3	5	4
PF3D7_0608500	C6KST3	26S	Cytoplasmic (exclusive)	proteasome subunit alpha type-2, putative	4	3	4	4	2	2
PF3D7_0823200	Q8IB66	CELF3/BrunoL	both	RNA-binding protein, putative	4	3	3	2	2	2
PF3D7_1206200	Q8I5Y3	eIF3C	both	eukaryotic translation initiation factor 3 subunit C, putative	2	2	2	2	2	2
PF3D7_1212700	Q8I5S6	eIF3A	both	eukaryotic translation initiation factor 3 subunit A, putative	2	2	1	1	3	2
PF3D7_1360900	C0H5J5	PABP yeast: P04147	both	RNA-binding protein, putative	2	2	2	2	1	1
PF3D7_0912900	Q8I323	RPN8/26S	Cytoplasmic (predominantly)	26S proteasome regulatory subunit RPN8, putative	3	2	1	1	2	2
PF3D7_1015600	Q8IJN9	HSP60	Cytoplasmic (predominantly)	heat shock protein 60	2	2	1	1	2	2
PF3D7_1224300	Q8I5H4	PABP1 yeast: P31209	both	polyadenylate-binding protein 1, putative	18	14	12	11	11	11	2	2	1	1
PF3D7_0923900	Q8I2R8	PABP2 drome: Q7KNF2	both	polyadenylate-binding protein 2, putative			2	2	2	2
PF3D7_1419700	Q8ILQ3	eIF3H	Cytoplasmic (predominantly)	conserved Plasmodium protein, unknown function	2	2	2	2
PF3D7_0317000	O77396	20S proteasome	Cytoplasmic (exclusive)	proteasome subunit alpha type-3, putative	2	2	2	2
PF3D7_0916700	Q8I2Y5	Musashi	Cytoplasmic (predominantly)	RNA-binding protein musashi, putative	1	1			1	1
PF3D7_0109200	Q8I0V9	CPSF5	NA	cleavage and polyadenylation specificity factor subunit 5, putative	3	3	1	1	1	1
PF3D7_0706000	C0H4L1			importin-7, putative	1	1	1	1	2	2
PF3D7_0807500	Q8IAR3			proteasome subunit alpha type-6, putative	2	2	1	1	1	1
PF3D7_0105200	Q8I289			heptatricopeptide repeat and RAP domain-containing protein, putative	2	2			1	1
PF3D7_0527000	Q8I3J5			DNA replication licensing factor MCM3, putative	2	2	1	1			1	1
PF3D7_1474800	Q8IK90			proteasome subunit alpha type-1, putative	2	2			1	1
PF3D7_1427900	Q8ILI6			leucine-rich repeat protein	2	2	1	1	1	1
PF3D7_0532100	A0A5K1K7X4			early transcribed membrane protein 5	2	1			1	1
PF3D7_0524400	A0A5K1K870			ribosome-interacting GTPase 1, putative	1	1	1	1
PF3D7_1340600	A0A5K1K8J0			RNA lariat debranching enzyme, putative	1	1
PF3D7_0528000	A0A5K1K941			proteasome maturation factor UMP1, putative	1	1	1	1
PF3D7_0406400	C0H490			cytosolic glyoxalase II	1	1	1	1	1	1
PF3D7_0417500	C0H4B1			memo-like protein	1	1			1	1
PF3D7_0309500	O77330			asparagine synthetase [glutamine-hydrolyzing], putative	3	3	1	1	1	1
PF3D7_0910100	C0H530			exportin-7, putative	1	1			1	1	1	1
PF3D7_0929200	C0H570			RNA-binding protein, putative	1	1
PF3D7_0610400	C6KSV0			histone H3	1	1	1	1
PF3D7_0621900	C6KT56			signal recognition particle subunit SRP68, putative	1	1
PF3D7_0628300	C6KTB9			choline/ethanolaminephosphotransferase, putative	1	1
PF3D7_0629100	C6KTC6			nicotinate phosphoribosyltransferase, putative	1	1			1	1
PF3D7_0302500	O77310			cytoadherence linked asexual protein 3.1	1	1
PF3D7_0302900	O77312			exportin-1, putative	1	1
PF3D7_0312800	O77364			60S ribosomal protein L26, putative	1	1
PF3D7_0217900	O96259			conserved Plasmodium protein, unknown function	1	1
PF3D7_0306400	O97245			FAD-dependent glycerol-3-phosphate dehydrogenase, putative	1	1	1	1	1	1
PF3D7_0413600	Q8I1V1			26S protease regulatory subunit 6B, putative	1	1
PF3D7_0108000	Q8I261			proteasome subunit beta type-3, putative	1	1	1	1	1	1
PF3D7_0106100	Q8I280			V-type proton ATPase subunit C, putative	1	1			1	1
PF3D7_0933600	Q8I2I2			mitochondrial-processing peptidase subunit beta, putative	1	1	1	1	1	1
PF3D7_0919000	Q8I2W3			nucleosome assembly protein	1	1			1	1
PF3D7_0918300	Q8I2X0			eukaryotic translation initiation factor 3 subunit F, putative	1	1	1	1			1	1
PF3D7_0904800	Q8I3A1			replication protein A1, small fragment	1	1	1	1	2	2
PF3D7_0904000	Q8I3A9			GTPase-activating protein, putative	1	1					1	1
PF3D7_0521700	Q8I3P6			ATP-dependent RNA helicase DDX1, putative	1	1
PF3D7_0517700	Q8I3T1			eukaryotic translation initiation factor 3 subunit B, putative	1	1			2	2	1	1
PF3D7_0517400	Q8I3T4			FACT complex subunit SPT16, putative	1	1
PF3D7_0503400	Q8I467			actin-depolymerizing factor 1	1	1	1	1
PF3D7_0501500	Q8I485			rhoptry-associated protein 3	1	1			1	1
PF3D7_0500800	Q8I492			mature parasite-infected erythrocyte surface antigen	1	1
PF3D7_1252100	Q8I4R5			rhoptry neck protein 3	1	1
PF3D7_1251300	Q8I4S1			thymidylate kinase	1	1	1	1	1	1
PF3D7_1231100	Q8I5A9			ras-related protein Rab-2	1	1					1	1
PF3D7_1220900	Q8I5K4			heterochromatin protein 1	1	1	1	1	1	1
PF3D7_1203700	Q8I608			nucleosome assembly protein	1	1	1	1
PF3D7_1202100	Q8I624			SRAP domain-containing protein, putative	1	1			1	1
PF3D7_1458000	Q8I6V0			cysteine proteinase falcipain 1	1	1
PF3D7_0801800	Q8IAL6			mannose-6-phosphate isomerase, putative	1	1
PF3D7_0810500	Q8IAU0			protein phosphatase PPM7, putative	1	1	1	1	1	1
PF3D7_0814900	Q8IAY6			superoxide dismutase [Fe]	1	1			1	1
PF3D7_0816600	Q8IB03			chaperone protein ClpB1	1	1	1	1
PF3D7_0829200	Q8IBC3			prohibitin 1, putative	1	1			1	1
PF3D7_0721400	Q8IBN7			rhoptry protein, putative	1	1	1	1
PF3D7_0720400	Q8IBP8			apoptosis-inducing factor, putative	1	1	1	1
PF3D7_0710600	Q8IBY4			60S ribosomal protein L34	1	1			1	1
PF3D7_0709700	Q8IBZ2			prodrug activation and resistance esterase	1	1
PF3D7_0705400	Q8IC16			DNA replication licensing factor MCM7	1	1	1	1
PF3D7_0703500	Q8IC35			erythrocyte membrane-associated antigen	1	1
PF3D7_1355100	Q8IDF0			DNA replication licensing factor MCM6	1	1
PF3D7_0206700	Q8IDF6			adenylosuccinate lyase	1	1	1	1	3	3
PF3D7_1342100	Q8IDR8			aconitate hydratase	1	1
PF3D7_1308200	Q8IEN3			carbamoyl phosphate synthetase	1	1
PF3D7_1144500	Q8IHS2			SUMO-activating enzyme subunit 1	1	1
PF3D7_1123400	Q8IIC9			translation elongation factor EF-1, subunit alpha, putative	1	1	1	1
PF3D7_1118500	Q8III3			nucleolar protein 56, putative	1	1
PF3D7_1118200	Q8III6			heat shock protein 90, putative	1	1
PF3D7_1116500	Q8IIK1			folate transporter 2	1	1			1	1	2	2
PF3D7_1116200	Q8IIK4			pyridoxine biosynthesis protein PDX2	1	1
PF3D7_1115400	Q8IIL0			cysteine proteinase falcipain 3	1	1
PF3D7_1113700	Q8IIM5			glyoxalase I	1	1
PF3D7_1113400	Q8IIM8			ubiquitin domain-containing protein DSK2, putative	1	1					1	1
PF3D7_1105700	Q8IIU6			tRNA-splicing ligase RtcB, putative	1	1
PF3D7_1012900	Q8IJR6			autophagy-related protein 18	1	1					1	1
PF3D7_1010300	Q8IJU2			succinate dehydrogenase subunit 4, putative	1	1
PF3D7_1008800	Q8IJV7			nucleolar protein 5, putative	1	1
PF3D7_1470900	Q8IKC9			proteasome subunit beta type-2, putative	1	1	1	1	1	1
PF3D7_1466300	Q8IKH3			26S proteasome regulatory subunit RPN2, putative	1	1	1	1	2	2
PF3D7_1461300	Q8IKL9			40S ribosomal protein S28e, putative	1	1	1	1	1	1
PF3D7_1458400	Q8IKP7			aminodeoxychorismate lyase	1	1
PF3D7_1457000	Q8IKQ9			signal peptide peptidase	1	1	1	1
PF3D7_1437900	Q8IL88			HSP40, subfamily A	1	1	1	1			2	2
PF3D7_1409800	Q8ILZ7			CUGBP Elav-like family member 2, putative	1	1
PF3D7_1401800	Q8IM71			choline kinase	1	1
PF3D7_0306900	O97248			40S ribosomal protein S23, putative			2	2			1	1
PF3D7_1118300	Q8III5			insulinase, putative			2	2
PF3D7_1338100	A0A5K1K9F3			26S proteasome regulatory subunit RPN3, putative			1	1	1	1
PF3D7_1350400	C0H5H9			ubiquitin-activating enzyme E1, putative			1	1
PF3D7_0619500	C6KT35			acyl-CoA synthetase			1	1
PF3D7_0622800	C6KT64			leucine--tRNA ligase, putative			1	1	2	2	1	1
PF3D7_0205900	O96153			26S proteasome regulatory subunit RPN1, putative			1	1	2	2
PF3D7_0307100	O97249			40S ribosomal protein S12, putative			1	1			1	1
PF3D7_1457200	Q7KQL8			thioredoxin 1			1	1
PF3D7_0104500	Q8I294			conserved protein, unknown function			1	1	1	1	1	1
PF3D7_0925900	Q8I2Q0			parasitophorous vacuolar protein 5, putative			1	1
PF3D7_0919100	Q8I2W2			DnaJ protein, putative			1	1
PF3D7_0515700	Q8I3V1			glideosome-associated protein 40, putative			1	1
PF3D7_1238800	Q8I535			acyl-CoA synthetase			1	1			2	2
PF3D7_1213700	Q8I5R8			DNA-directed RNA polymerases I, II, and III subunit RPABC3, putative			1	1
PF3D7_0815600	Q8IAZ3			eukaryotic translation initiation factor 3 subunit G, putative			1	1
PF3D7_0830400	Q8IBD0			CRA domain-containing protein, putative			1	1	1	1
PF3D7_1355100	Q8IDF0; Q8I5T4			DNA replication licensing factor MCM6			1	1	1	1	1	1
PF3D7_1211700				DNA replication licensing factor MCM5, putative
PF3D7_1333300	Q8IDZ5			transmembrane emp24 domain-containing protein, putative			1	1
PF3D7_1330400	Q8IE22			ER lumen protein retaining receptor 1, putative, unspecified product			1	1
PF3D7_1324800	Q8IE69			dihydrofolate synthase/folylpolyglutamate synthase			1	1
PF3D7_1323200	Q8IE84			V-type proton ATPase subunit G, putative			1	1
PF3D7_1306400	Q8IEQ1			26S protease regulatory subunit 10B, putative			1	1
PF3D7_1142600	Q8IHT9			60S ribosomal protein L35ae, putative			1	1
PF3D7_1136500	Q8IHZ9			casein kinase 1			1	1	1	1	1	1
PF3D7_1134000	Q8II24; K7NTP5			heat shock protein 70			1	1
PF3D7_0831700				heat shock protein 70
PF3D7_1127600	Q8II87			CRAL/TRIO domain-containing protein, putative			1	1	2	2
PF3D7_1125500	Q8IIA8			small nuclear ribonucleoprotein Sm D1, putative			1	1
PF3D7_1117100	Q8IIJ6			ubiquitin carboxyl-terminal hydrolase UCH54			1	1
PF3D7_1108700	Q8IIR6			heat shock protein J2			1	1
PF3D7_1106000	Q8IIU3			RuvB-like helicase 2			1	1
PF3D7_1011400	Q8IJT1			proteasome subunit beta type-5			1	1	1	1
PF3D7_1426700	Q8ILJ7			phosphoenolpyruvate carboxylase			1	1	1	1
PF3D7_1417500	Q8ILS0			H/ACA ribonucleoprotein complex subunit 4, putative			1	1
PF3D7_1414400	Q8ILV1			serine/threonine protein phosphatase PP1			1	1	1	1
PF3D7_1409300	Q8IM03			DNA damage-inducible protein 1, putative			1	1
PF3D7_1404900	Q8IM45			conserved Plasmodium protein, unknown function			1	1	1	1
PF3D7_1311500	Q8IEK3			26S protease regulatory subunit 7, putative					2	2
PF3D7_1002400	A0A143ZX28			transformer-2 protein homolog beta, putative					1	1
PF3D7_1345900	A0A5K1K999			kinetochore protein SPC25, putative					1	1
PF3D7_1344200	C0H5H0			heat shock protein 110, putative					1	1
PF3D7_0308000	O77321			DNA polymerase delta small subunit, putative					1	1
PF3D7_0413700	Q8I1V0			lysine decarboxylase-like protein, putative					1	1
PF3D7_0904500	Q8I3A4			prefoldin subunit 4, putative					1	1
PF3D7_0903400	Q8I3B4			ATP-dependent RNA helicase DDX60, putative					1	1
PF3D7_0512700	Q8I3Y0			orotate phosphoribosyltransferase					1	1
PF3D7_1230400	Q8I5B6			ATP-dependent protease subunit ClpQ					1	1
PF3D7_1130400	Q8II60			26S protease regulatory subunit 6A, putative					1	1
PF3D7_1030500	Q8IJA0			26S proteasome regulatory subunit RPN9, putative					1	1
PF3D7_1014700	Q8IJP8			prohibitin 2, putative					1	1
PF3D7_1474600	Q8IK92			vacuole membrane protein 1, putative					1	1
PF3D7_1434100	Q8ILC2			queuine tRNA-ribosyltransferase, putative					1	1
PF3D7_1412800	Q8ILW6			glycylpeptide N-tetradecanoyltransferase					1	1
PF3D7_0306300	Q9NLB2			glutaredoxin 1					1	1
PF3D7_0606900	C6KSR7			glutaredoxin-like protein							1	1
PF3D7_0210900	O96191			conserved Plasmodium protein, unknown function							1	1
PF3D7_0934800	Q7K6A0			cAMP-dependent protein kinase catalytic subunit							1	1
PF3D7_0930300	Q8I0U8			merozoite surface protein 1	5	5	4	4	2	2	1	1	1	1
PF3D7_0501600	Q8I484			rhoptry-associated protein 2	5	5	4	4	2	2	1	1
PF3D7_0627500	C6KTB1			protein DJ-1	4	3	3	3	5	4	1	1	1	1
PF3D7_1034900	Q8IJ60			methionine--tRNA ligase	12	12	8	8	9	9	2	2	4	4
PF3D7_0812400	Q8IAW0			karyopherin alpha	3	3			3	3			1	1
PF3D7_0823800	Q8IB72			DnaJ protein, putative			2	2	4	4	1	1	1	1
PF3D7_0929400	C0H571			high molecular weight rhoptry protein 2	12	11	4	4	9	9	1	1	5	5
PF3D7_1235600	Q8I566			serine hydroxymethyltransferase	3	3	3	2	3	3			1	1
PF3D7_1124600	Q8IIB7			ethanolamine kinase	8	8	8	7	7	7	2	2	4	4
PF3D7_0827900	C0H4Y6			protein disulfide isomerase	8	8	6	5	10	9	4	4	2	2
PF3D7_1136300	Q8II01			tudor staphylococcal nuclease	2	2	5	5	4	4	2	2	1	1
PF3D7_0519700	C0H4F1			FoP domain-containing protein, putative	5	4	3	2	2	1	1	1	1	1
PF3D7_0629200	C6KTC7			DnaJ protein, putative	2	2	2	2	3	3	1	1	1	1
PF3D7_0306200	O97244			activator of Hsp90 ATPase	4	4	1	1	2	2			1	1
PF3D7_1205600	Q8I5Y9			tetratricopeptide repeat protein, putative	3	2	2	2	3	3	1	1	1	1
PF3D7_1419200	Q8ILQ8			thioredoxin-like protein, putative	2	2	3	3	2	2			1	1
PF3D7_1104000	Q8IIW2			phenylalanine--tRNA ligase beta subunit	6	5	5	5	8	7	2	2	3	3
PF3D7_0317600	O77381			40S ribosomal protein S11, putative	4	4	2	2	4	4	1	1	2	2
PF3D7_1104400	Q8IIV8			thioredoxin-like mero protein	7	6	2	2	8	8	2	2	3	3
PF3D7_1424100	Q8ILL3			60S ribosomal protein L5, putative	6	6	9	9	6	6	4	4	3	3
PF3D7_0406100	Q6ZMA8			V-type proton ATPase subunit B	3	3	4	4	5	5	2	2	2	2
PF3D7_0511800	Q8I3Y8			inositol-3-phosphate synthase	5	5	2	2	5	5	2	2	2	2
PF3D7_0918000	Q8I2X3			glideosome-associated protein 50	3	3			3	3	1	1	2	2
PF3D7_0716800	Q8IBT2			eukaryotic translation initiation factor 3 subunit I, putative	4	3	4	3	4	3	2	1	2	2
PF3D7_1453800	Q8IKU0			glucose-6-phosphate dehydrogenase-6-phosphogluconolactonase	3	3	3	3	3	3	1	1	2	2
PF3D7_0728000	Q8IBH7			eukaryotic translation initiation factor 2 subunit alpha	3	3	2	2	4	4	2	2	1	1
PF3D7_0709000	Q8IBZ9			chloroquine resistance transporter	2	2	3	3	4	4	2	2	1	1
PF3D7_0711500	C0H4M6			regulator of chromosome condensation, putative	3	3	1	1	2	2	1	1	1	1
PF3D7_0617200	C6KT13			conserved protein, unknown function	2	2	1	1	3	3	1	1	1	1
PF3D7_1361900	P61074			proliferating cell nuclear antigen 1	1	1	2	2	3	3	1	1	1	1
PF3D7_0106300	Q76NN8			calcium-transporting ATPase	1	1	2	2	3	3	1	1	1	1
PF3D7_0905400	Q8I395			high molecular weight rhoptry protein 3	1	1	3	3	2	2			1	1
PF3D7_0516900	Q8I3T9			60S ribosomal protein L2	2	2	2	2	2	2	1	1	1	1
PF3D7_1234900	Q8I573			conserved Plasmodium protein, unknown function	2	2					1	1	1	1
PF3D7_1365900	Q8ID50			ubiquitin-60S ribosomal protein L40	3	2	3	2	3	2	1	1	2	1
PF3D7_1346100	Q8IDN6			protein transport protein SEC61 subunit alpha	2	2	2	2	2	2	1	1	1	1
PF3D7_1129100	Q8II72			parasitophorous vacuolar protein 1	1	1	2	2	3	3			1	1
PF3D7_1115600	Q8IIK8			peptidyl-prolyl cis-trans isomerase			1	1	3	3	1	1	1	1
PF3D7_1023200	Q8IJH3			orotidine 5'-phosphate decarboxylase	2	2	3	2	2	2	1	1	1	1
PF3D7_1471100	Q8IKC8			exported protein 2	3	3	1	1	2	2			1	1
PF3D7_1437200	Q8IL94			ribonucleoside-diphosphate reductase large subunit, putative	2	2	1	1	3	3	1	1	1	1
PF3D7_0528200	Q8I3I5			eukaryotic translation initiation factor 3 subunit E, putative	3	3	2	2	1	1	1	1
PF3D7_1346300	Q8IDN4			DNA/RNA-binding protein Alba 2	1	1	2	2	3	3	1	1
PF3D7_1454700	Q8IKT2			6-phosphogluconate dehydrogenase, decarboxylating	5	5	5	5	4	4	3	3	2	2
PF3D7_1432100	Q8ILE3			voltage-dependent anion-selective channel protein, putative	6	6	4	4	4	4	4	4	1	1
PF3D7_1020900	Q7KQL3			ADP-ribosylation factor	5	5	4	4	2	2	2	2	2	2
PF3D7_1103100	Q8IIX0			60S acidic ribosomal protein P1, putative	5	5	2	2	6	4	3	2	2	2
PF3D7_1130100	Q8II62			60S ribosomal protein L38	2	2	3	3	3	3	1	1	2	2
PF3D7_0517300	Q8I3T5			serine/arginine-rich splicing factor 1	2	2	4	3	3	3	2	2	1	1
PF3D7_1410400	Q8ILZ1			rhoptry-associated protein 1	3	3	3	3	3	2	2	2	1	1
PF3D7_1445100	Q8IL22			histidine--tRNA ligase, putative	4	4	4	4	5	5	2	2	3	3
PF3D7_0722400	Q8IBM9			Obg-like ATPase 1, putative	9	8	6	6	9	9	3	3	6	6
PF3D7_1345700	Q8I6T2			isocitrate dehydrogenase [NADP], mitochondrial	5	5	4	4	6	6	2	2	4	4
PF3D7_1461900	Q8IKL5			valine--tRNA ligase, putative	5	5	5	5	5	5	3	3	3	3
PF3D7_0417200	Q8I1R6			bifunctional dihydrofolate reductase-thymidylate synthase	5	5	2	2	3	3	2	2	2	2
PF3D7_0610400	C6KSV0; C6KT19			histone H3	3	2	1	1	3	2	2	1	1	1
PF3D7_0617900				histone H3 variant
PF3D7_0621200	C6KT50			pyridoxine biosynthesis protein PDX1	2	2	1	1	2	2	1	1	1	1
PF3D7_0519400	Q8I3R6			40S ribosomal protein S24	1	1	1	1	3	3			1	1
PF3D7_1353900	Q8IDG2			proteasome subunit alpha type-7, putative	3	3	1	1	1	1			1	1
PF3D7_1128400	Q8II79			bifunctional farnesyl/geranylgeranyl diphosphate synthase	2	2	1	1	2	2			1	1
PF3D7_1124900	Q8IIB4			60S ribosomal protein L35, putative	2	2	1	1	2	2			1	1
PF3D7_1412300	Q8ILX1			nuclear transport factor 2, putative	2	2	2	2	1	1			1	1
PF3D7_0915400	Q8I2Z8			ATP-dependent 6-phosphofructokinase	11	10	6	5	7	7	5	5	4	4
PF3D7_1444800	Q7KQL9			fructose-bisphosphate aldolase	11	10	6	6	9	8	5	5	5	5
PF3D7_1211900	A0A143ZZK9			non-SERCA-type Ca2+ -transporting P-ATPase	4	4	4	4	4	4	2	2	3	3
PF3D7_0516200	A0A5K1K925			40S ribosomal protein S11	1	1	3	3	3	3	1	1	2	2
PF3D7_1320600	Q76NM4			ras-related protein Rab-11A	3	3	1	1	3	3	1	1	2	2
PF3D7_0322000	Q76NN7			peptidyl-prolyl cis-trans isomerase	2	2	4	3	2	2	1	1	2	2
PF3D7_0204700	Q7KWJ5			hexose transporter	2	2	2	2	4	3	1	1	2	2
PF3D7_1029600	Q8IJA9			adenosine deaminase	1	1	5	4	2	2	1	1	2	2
PF3D7_1431700	Q8ILE8			60S ribosomal protein L14, putative	3	3	2	2	2	2	1	1	2	2
PF3D7_0810800	Q8IAU3			hydroxymethyldihydropterin pyrophosphokinase-dihydropteroate synthase	3	3	2	1	3	3	2	2	1	1
PF3D7_0714000	Q8IBV7			histone H2B variant	3	3	1	1	3	3	2	2	1	1
PF3D7_1019400	Q8IJK8			60S ribosomal protein L30e, putative	3	3	2	2	2	2	2	2	1	1
PF3D7_1027300	Q8IJD0			peroxiredoxin	7	6	8	6	9	6	4	4	4	4
PF3D7_1108600	Q8IIR7			endoplasmic reticulum-resident calcium binding protein	5	5			4	4	4	4	2	2
PF3D7_1442300	Q8IL48			tRNA import protein tRIP	2	2	5	3	4	4	1	1	3	3
PF3D7_1460700	Q8IKM5			60S ribosomal protein L27	3	3	3	2	5	4	3	2	2	2
PF3D7_0614500	C6KSY6			60S ribosomal protein L19	4	4	2	2	3	3	3	3	1	1
PF3D7_0617000	C6KT11			mitochondrial import receptor subunit TOM40, putative	2	2	1	1			1	1	1	1
PF3D7_0315100	O97266			eukaryotic translation initiation factor 4E	2	2	1	1			1	1	1	1
PF3D7_0503800	Q8I463			60S ribosomal protein L31	2	2			1	1	1	1	1	1
PF3D7_1357900	Q8IDC6			pyrroline-5-carboxylate reductase, putative	2	2			1	1	1	1	1	1
PF3D7_1242700	Q8I502			40S ribosomal protein S17, putative	8	8	7	5	7	7	4	4	5	5
PF3D7_0308200	O77323			T-complex protein 1 subunit eta	4	4	6	5	4	4	3	3	3	3
PF3D7_1311800	Q8IEK1			M1-family alanyl aminopeptidase	9	9	3	3	3	3	3	3	4	4
PF3D7_1338200	A0A5K1K8V8			60S ribosomal protein L6, putative	6	5	6	6	7	6	4	3	6	5
PF3D7_1007900	Q8IJW4			eukaryotic translation initiation factor 3 subunit D, putative	6	6	7	7	8	7	5	5	5	5
PF3D7_1309100	Q8IEM3			60S ribosomal protein L24, putative	4	4	3	3	3	3	3	3	2	2
PF3D7_1144900	Q8IHR8			ras-related protein Rab-6	3	3	5	4	3	3	3	3	2	2
PF3D7_1008700	Q7KQL5			tubulin beta chain	9	9	13	11	10	10	7	7	9	8
PF3D7_1349200	Q8IDK7			glutamate--tRNA ligase, putative	7	7	6	6	5	5	4	4	5	5
PF3D7_1105400	Q8IIU8			40S ribosomal protein S4, putative	7	6	5	5	8	7	4	4	5	5
PF3D7_0320300	O97282			T-complex protein 1 subunit epsilon	6	6	7	7	5	5	5	5	4	4
PF3D7_1213800	Q8I5R7			proline--tRNA ligase	4	4			4	4	2	2	4	4
PF3D7_1360800	Q76NL8			falcilysin	4	4	4	4	4	4	3	3	3	3
PF3D7_0415900	C0H4A6			60S ribosomal protein L15, putative	3	3	2	2	3	3	2	2	2	2
PF3D7_1249100	Q8I4U3			conserved protein, unknown function			2	2	2	2	1	1	2	2
PF3D7_1246200	Q8I4X0; Q8ILW9			actin I	2	2	2	2	3	2	1	1	2	2
PF3D7_1412500				actin II
PF3D7_1446200	Q8IL11			M17 leucyl aminopeptidase	3	3			1	1	1	1	2	2
PF3D7_1438900	Q8IL80			thioredoxin peroxidase 1	4	4	1	1	1	1	1	1	2	2
PF3D7_1318800	Q8IEC8			translocation protein SEC63, putative	3	3			1	1	2	2	1	1
PF3D7_0209400	C6S3B4			conserved protein, unknown function	1	1	2	2	1	1	1	1	1	1
PF3D7_0807300	Q7K6B0			ras-related protein Rab-18	1	1	1	1	2	2	1	1	1	1
PF3D7_1223100	Q7KQK0			cAMP-dependent protein kinase regulatory subunit	2	2	1	1	1	1	1	1	1	1
PF3D7_0527500	Q8I3J0			Hsc70-interacting protein	2	2	1	1	1	1			1	1
PF3D7_0513800	Q8I3W9			ras-related protein Rab-1A	1	1	3	2	1	1	1	1	1	1
PF3D7_1229400	Q8I5C5			macrophage migration inhibitory factor	1	1	2	2	1	1	1	1	1	1
PF3D7_1367700	Q8ID31			alanine--tRNA ligase	1	1	2	2	1	1	1	1	1	1
PF3D7_1353800	Q8IDG3			proteasome subunit alpha type-4, putative	2	2	1	1	1	1	1	1	1	1
PF3D7_1308300	Q8IEN2			40S ribosomal protein S27	1	1	2	2	2	1	1	1	3	1
PF3D7_1414000	Q8ILV5			26S proteasome regulatory subunit RPN13, putative	2	2	1	1	1	1			1	1
PF3D7_1405600	Q8IM38			ribonucleoside-diphosphate reductase small chain, putative	1	1	1	1	2	2	1	1	1	1
PF3D7_0617900	C6KT19			histone H3 variant	1	1	1	1	2	2	1	1
PF3D7_1222300	Q8I0V4			endoplasmin, putative	17	16	12	12	11	11	11	11	9	9
PF3D7_1117700	Q7KQK6			GTP-binding nuclear protein RAN/TC4	14	11	13	11	13	11	11	9	10	8
PF3D7_0814000	Q8IAX6			60S ribosomal protein L13-2, putative	5	4	6	5	10	8	4	4	7	5
PF3D7_1465900	Q8IKH8			40S ribosomal protein S3	5	5	4	4	8	8	7	7	2	2
PF3D7_0608700	C6KST5			T-complex protein 1 subunit zeta	7	7	2	2	6	6	4	4	4	4
PF3D7_1120100	Q8IIG6			phosphoglycerate mutase, putative	10	10	8	7	8	7	7	7	6	6
PF3D7_1134000	Q8II24			heat shock protein 70	25	22	19	17	21	18	17	14	21	17
PF3D7_1011800	Q8IJS7			PRE-binding protein	8	8	8	8	6	6	6	6	6	6
PF3D7_1108400	Q8IIR9			casein kinase 2, alpha subunit	4	4	3	3	4	4	2	2	4	4
PF3D7_0721600	Q8IBN5			40S ribosomal protein S5, putative	3	3	5	5	3	3	3	3	3	3
PF3D7_1421200	Q8ILN8			40S ribosomal protein S25	5	5	5	5	1	1	3	3	3	3
PF3D7_1311900	Q76NM6			V-type proton ATPase catalytic subunit A	3	3			3	3	2	2	3	3
PF3D7_1126200	Q8IIA2			40S ribosomal protein S18, putative	3	3	3	3	4	3	2	2	3	3
PF3D7_0524000	Q8I3M5			karyopherin beta	10	10	13	13	12	11	10	10	9	9
PF3D7_1216200	Q8I5P5			glycerol-3-phosphate dehydrogenase [NAD(+)], putative	6	6	3	3	7	7	4	4	5	5
PF3D7_0213100	O96212			protein SIS1	7	7	3	3	7	6	5	5	4	4
PF3D7_1325100	Q8IE67			phosphoribosylpyrophosphate synthetase	5	5	4	4	5	5	3	3	5	5
PF3D7_1447000	Q8IL02			40S ribosomal protein S5	6	6	4	4	4	4	3	3	5	5
PF3D7_0619400	C6KT34			cell division cycle protein 48 homologue, putative	6	6	5	5	3	3	4	4	4	4
PF3D7_1027800	Q8IJC6			60S ribosomal protein L3	4	4	4	4	6	6	4	4	4	4
PF3D7_1361800	A0A5K1K8J3			glideosome-associated connector	2	2	1	1	4	4	2	2
PF3D7_0917900	Q8I2X4			heat shock protein 70	38	27	30	24	37	29	29	22	34	24
PF3D7_1338300	A0A5K1K967			elongation factor 1-gamma, putative	7	7	8	7	5	5	6	6	5	5
PF3D7_0903200	C0H516			ras-related protein RAB7	4	4	5	5	3	3	3	3	4	4
PF3D7_0913200	Q8I320			elongation factor 1-beta	5	5	3	3	4	4	3	3	4	4
PF3D7_0211800	O96198			asparagine--tRNA ligase	10	9	7	7	14	13	9	9	9	8
PF3D7_0818200	C0H4V6			14-3-3 protein	6	5	7	7	5	5	6	6	4	4
PF3D7_0624000	C6KT76			hexokinase	8	7	5	5	5	5	6	6	5	4
PF3D7_1332900	Q8IDZ9			isoleucine--tRNA ligase, putative	13	12	7	7	9	8	7	7	10	9
PF3D7_0209800	Q9TY94			ATP-dependent RNA helicase UAP56	10	10	9	8	7	7	6	6	10	9
PF3D7_0826700	Q8IBA0			receptor for activated c kinase	12	10	7	6	11	9	8	7	10	8
PF3D7_0214000	O96220			T-complex protein 1 subunit theta	6	6	5	5	4	4	4	4	5	5
PF3D7_0307200	O97250			60S ribosomal protein L7, putative	3	3	4	4	3	3	3	3	3	3
PF3D7_0212300	O96203			peptide chain release factor subunit 1, putative	1	1	1	1	3	3	2	2	1	1
PF3D7_0217800	O96258			40S ribosomal protein S26	2	2	1	1	2	2	2	2	1	1
PF3D7_1226600	Q7KQJ9			proliferating cell nuclear antigen 2	1	1	2	2	2	2	2	2	1	1
PF3D7_1218600	Q8I5M2			arginine--tRNA ligase	1	1	2	2	2	2	2	2	1	1
PF3D7_1331800	Q8IE09			60S ribosomal protein L23, putative	2	2	2	2	1	1	2	2	1	1
PF3D7_0922500	P27362			phosphoglycerate kinase	58	30	43	28	51	28	47	26	45	26
PF3D7_1132200	Q8II43			T-complex protein 1 subunit alpha	8	8	5	5	10	10	5	5	9	9
PF3D7_0813300	C0H4U4			conserved protein, unknown function	7	5	7	6	8	7	8	6	7	5
PF3D7_1012400	Q8IJS1			hypoxanthine-guanine phosphoribosyltransferase	10	8	8	5	12	8	6	5	10	8
PF3D7_0922200	Q7K6A4			S-adenosylmethionine synthetase	10	8	15	10	13	11	11	10	8	8
PF3D7_1357800	C0H5I7			T-complex protein 1 subunit delta	12	11	3	3	10	10	9	9	6	6
PF3D7_0719600	Q8IBQ6			60S ribosomal protein L11a, putative	2	2	3	3	3	3	2	2	3	3
PF3D7_1323100	Q8IE85			60S ribosomal protein L6, putative	4	4	1	1	3	3	4	3	2	2
PF3D7_1006800	Q8IJX3			single-strand telomeric DNA-binding protein GBP2, putative	2	2	3	3	3	3	3	3	2	2
PF3D7_0608800	Q6LFH8			ornithine aminotransferase	16	13	15	15	15	13	19	15	14	11
PF3D7_1350100	Q8IDJ8			lysine--tRNA ligase	7	6	7	6	11	10	9	8	7	6
PF3D7_1462800	Q8IKK7			glyceraldehyde-3-phosphate dehydrogenase	43	25	36	18	41	19	34	19	41	21
PF3D7_1012600	Q8IJR9			GMP synthase [glutamine-hydrolyzing]	6	6	4	4	7	7	4	4	7	7
PF3D7_0626800	C6KTA4			pyruvate kinase	17	14	19	14	19	15	19	15	15	13
PF3D7_1347500	A0A5K1K8Y8			DNA/RNA-binding protein Alba 4	9	7	12	9	10	7	9	8	8	7
PF3D7_0708400	Q8IC05			heat shock protein 90	30	25	23	20	27	24	21	18	32	27
PF3D7_1343000	Q8IDQ9			phosphoethanolamine N-methyltransferase	13	12	12	10	12	10	12	10	11	11
PF3D7_0520000	Q8I3R0			40S ribosomal protein S9, putative	6	6	6	6	6	6	7	7	5	5
PF3D7_1341200	Q8IDS6			60S ribosomal protein L18, putative	4	4	2	2	3	3	2	2	4	4
PF3D7_1424400	Q8ILL2			60S ribosomal protein L7-3, putative	3	3	4	3	3	3	4	4	2	2
PF3D7_0831700	K7NTP5			heat shock protein 70	2	2	3	2	3	2	2	2	4	2
PF3D7_1109900	Q8I713			60S ribosomal protein L36	2	2	2	2	2	2	3	2	3	2
PF3D7_1144000	Q8IHS5			40S ribosomal protein S21	3	2	2	2	3	2	3	2	3	2
PF3D7_0524700	Q8I3L8			mitochondrial import receptor subunit TOM22, putative	2	2			1	1	2	2	2	1
PF3D7_0616800	C6KT09			malate:quinone oxidoreductase	1	1	1	1	1	1			1	1
PF3D7_0617800	C6KT18			histone H2A	1	1			2	1	1	1	1	1
PF3D7_0308500	O97256			activator of Hsp90 ATPase, putative	1	1	1	1					1	1
PF3D7_0321100	O97287			conserved Plasmodium protein, unknown function	1	1	1	1	1	1	1	1	1	1
PF3D7_0319600	O97319			elongation factor 1-delta, putative	1	1			1	1	1	1	1	1
PF3D7_0419600	Q76NN6			ran-specific GTPase-activating protein 1, putative			1	1	1	1			1	1
PF3D7_1439900	Q7KQM0			triosephosphate isomerase	1	1	1	1	1	1	1	1	1	1
PF3D7_1407900	Q7KQM4; Q8I6V3			plasmepsin I			3	1	2	1	2	1	1	1
PF3D7_1408000				plasmepsin II
PF3D7_0405400	Q8I1X5			pre-mRNA-processing-splicing factor 8, putative			1	1	1	1	1	1	2	1
PF3D7_0111500	Q8I231			UMP-CMP kinase, putative			1	1	1	1	1	1	1	1
PF3D7_0106800	Q8I274			ras-related protein Rab-5C			1	1	1	1	1	1	1	1
PF3D7_0103200	Q8I2A8			nucleoside transporter 4	1	1	1	1	1	1	1	1	1	1
PF3D7_0926700	Q8I2P2			glutamine-dependent NAD(+) synthetase, putative	1	1	1	1			1	1	1	1
PF3D7_0903900	Q8I3B0			60S ribosomal protein L32	1	1	1	1	1	1			1	1
PF3D7_0513800	Q8I3W9; A0A5K1K8H7			ras-related protein Rab-1A	2	1					1	1	1	1
PF3D7_0512600				ras-related protein Rab-1B
PF3D7_1248900	Q8I4U5			26S protease regulatory subunit 8, putative	1	1			1	1	1	1	1	1
PF3D7_1236100	Q8I562			clustered-asparagine-rich protein			1	1			1	1	1	1
PF3D7_0807900	Q8IAR7			tyrosine--tRNA ligase	1	1			1	1	1	1	1	1
PF3D7_0815200	Q8IAY9			importin subunit beta, putative	1	1							1	1
PF3D7_0821700	Q8IB51			60S ribosomal protein L22, putative	1	1					1	1	1	1
PF3D7_0823700	Q8IB71			mitochondrial import receptor subunit TOM7, putative	1	1	1	1	1	1	1	1	1	1
PF3D7_1358700	Q8IDB8			YOP1-like protein, putative			1	1					1	1
PF3D7_1143400	Q8IHT2			translation initiation factor eIF-1A, putative	1	1	1	1	1	1			1	1
PF3D7_1138500	Q8IHY0			protein phosphatase PPM2			1	1			1	1	1	1
PF3D7_1121600	Q8IIF0			exported protein 1	1	1	1	1			1	1	1	1
PF3D7_1116800	Q8IIJ8			heat shock protein 101	1	1			1	1	1	1	1	1
PF3D7_1038000.1	Q8IJ28			#N/A					1	1	1	1	1	1
PF3D7_1004000	Q8IJZ7			60S ribosomal protein L13, putative	1	1	1	1	1	1	1	1	1	1
PF3D7_1456700	Q8IKR2			conserved Plasmodium protein, unknown function	1	1	1	1					1	1
PF3D7_1453700	Q8IKU1			HSP90 co-chaperone p23					2	1	2	1	2	1
PF3D7_1441400	Q8IL56			FACT complex subunit SSRP1, putative	1	1			1	1			1	1
PF3D7_1426200	Q8ILK1			protein arginine N-methyltransferase 1	1	1							1	1
PF3D7_1419300	Q8ILQ7			glutathione S-transferase	1	1							1	1
PF3D7_1414300	Q8ILV2			60S ribosomal protein L10, putative	1	1			1	1	1	1	1	1
PF3D7_1407100	Q8IM23			rRNA 2'-O-methyltransferase fibrillarin, putative	1	1	1	1	1	1	1	1	1	1
PF3D7_1406700	Q8IM27			vacuolar protein sorting-associated protein 29	1	1	1	1	1	1			1	1
PF3D7_0320700	Q9NFA0			signal peptidase complex subunit 2					1	1			1	1
PF3D7_1225800	Q8I5F9			ubiquitin-activating enzyme E1	3	3	4	4	2	2	3	3
PF3D7_0705700	C0H4K8			40S ribosomal protein S29, putative	1	1	1	1	1	1	1	1
PF3D7_1111500	C6S3F0			acylphosphatase, putative	1	1	1	1	1	1	1	1
PF3D7_0320900	O97320; C6KT18			histone H2A.Z	1	1	1	1	1	1	1	1
PF3D7_0617800				histone H2A
PF3D7_1232100	Q8I0V3			60 kDa chaperonin	1	1	1	1	1	1	1	1
PF3D7_1246200	Q8I4X0			actin I	12	10	8	7	12	11	11	10	12	9
PF3D7_1105000	Q8IIV2			histone H4	22	9	26	8	16	8	25	8	25	9
PF3D7_1407800	Q8IM16			plasmepsin IV	7	6	8	8	11	8	10	8	8	7
PF3D7_1357000	Q8I0P6			elongation factor 1-alpha	41	23	32	19	38	22	40	22	34	22
PF3D7_1410600	Q8ILY9			eukaryotic translation initiation factor 2 subunit gamma, putative	9	9	9	8	10	9	8	8	10	10
PF3D7_1026800	Q8IJD4			40S ribosomal protein S2	4	4	5	4	6	5	4	4	5	5
PF3D7_0309600	O00806			60S acidic ribosomal protein P2	4	4	5	5	4	4	5	5	4	4
PF3D7_1451100	Q8IKW5			elongation factor 2	25	21	23	16	22	19	24	18	23	21
PF3D7_0831700	K7NTP5; Q8IB24			heat shock protein 70	5	4	2	2	6	4	3	3	4	4
PF3D7_0818900				heat shock protein 70
PF3D7_0719700	Q8IBQ5			40S ribosomal protein S10, putative	4	4	4	4	3	2	5	3	4	4
PF3D7_1037300	Q8IJ34			ADP/ATP transporter on adenylate translocase	5	5	4	4	1	1	4	4	3	3
PF3D7_1468700	Q8IKF0			eukaryotic initiation factor 4A	13	11	10	9	11	10	12	11	11	10
PF3D7_0903700	Q6ZLZ9			alpha tubulin 1	8	7	12	9	9	8	9	8	10	9
PF3D7_1324900	Q76NM3			L-lactate dehydrogenase	24	14	18	11	22	13	23	14	24	13
PF3D7_0517000	Q8I3T8			60S ribosomal protein L12, putative	2	2	3	3	2	2	3	3	2	2
PF3D7_1408100	Q8IM15			plasmepsin III	2	2	2	2	3	3	3	3	2	2
PF3D7_0306800	O97247			T-complex protein 1 subunit beta	13	13	8	7	12	12	12	11	14	12
PF3D7_0818900	Q8IB24			heat shock protein 70	30	20	25	20	25	18	30	23	27	19
PF3D7_0813900	Q8IAX5			40S ribosomal protein S16, putative	5	5	3	3	3	3	5	5	3	3
PF3D7_1126000	Q8IIA4			threonine--tRNA ligase	9	9	8	8	9	9	9	9	10	10
PF3D7_1006200	Q8IJX8			DNA/RNA-binding protein Alba 3	8	6	7	6	10	7	10	7	9	7
PF3D7_1420400	Q8ILP6			glycine--tRNA ligase	2	2	4	4	2	2	3	3	3	3
PF3D7_1211700	Q8I5T4			DNA replication licensing factor MCM5, putative	1	1	1	1	2	2	1	1	2	2
PF3D7_0802000	Q8IAM0			glutamate dehydrogenase, putative	2	2	1	1	1	1	1	1	2	2
PF3D7_0320900	O97320			histone H2A.Z	1	1	2	2	1	1	2	2	1	1
PF3D7_1457300	Q8IKQ7			MA3 domain-containing protein, putative	1	1	1	1	2	2	2	2	1	1
PF3D7_1412500	Q8ILW9			actin II	4	4	1	1	3	3	3	3
PF3D7_0322900	O97313			40S ribosomal protein S3A, putative	9	8	6	5	5	4	6	6	7	7
PF3D7_1105100	Q8IIV1			histone H2B	6	5	5	4	4	4	6	5	6	5
PF3D7_1347200	Q8IDM6			nucleoside transporter 1	3	3	4	3	4	3	4	4	3	3
PF3D7_0422400	Q8IFP2			40S ribosomal protein S19	7	6	7	6	8	7	8	7	8	8
PF3D7_0520900	P50250			adenosylhomocysteinase	9	7	10	9	10	9	13	9	13	11
PF3D7_1033400	Q8IJ74			haloacid dehalogenase-like hydrolase	8	6	4	4	8	5	10	6	9	6
PF3D7_1456800	Q8IKR1			V-type H(+)-translocating pyrophosphatase, putative	5	5	2	2	3	3	5	5	3	3
PF3D7_1434300	Q8ILC1			Hsp70/Hsp90 organizing protein	2	2	1	1	2	2	1	1	3	3
PF3D7_0416800	Q8I1S0			small GTP-binding protein sar1	1	1	3	2	2	2	2	2	2	2
PF3D7_1204300	Q8I603			eukaryotic translation initiation factor 5A	3	2	1	1	2	2	2	2	3	2
PF3D7_0802200	Q8IAM2			1-cys peroxiredoxin	1	1	3	2	2	2			2	2
PF3D7_1129000	Q8II73			spermidine synthase	2	2	1	1	2	2	2	2	2	2
PF3D7_1441200	Q8IL58			60S ribosomal protein L1, putative	2	2	1	1	2	2	3	3	1	1
PF3D7_0814200	Q8IAX8			DNA/RNA-binding protein Alba 1	6	6	5	5	5	5	6	6	7	7
PF3D7_0708800	Q8IC01			heat shock protein 110	6	6	5	5	5	5	7	7	6	6
PF3D7_1229500	Q8I5C4			T-complex protein 1 subunit gamma	7	7	6	6	11	11	10	10	10	10
PF3D7_1226300	Q8I5F4			haloacid dehalogenase-like hydrolase, putative	8	8	7	7	10	9	12	12	9	8
PF3D7_1130200	Q8II61			60S ribosomal protein P0	7	5	6	5	11	8	9	7	11	8
PF3D7_1342000	Q8IDR9			40S ribosomal protein S6	6	4	4	3	7	5	5	5	5	5
PF3D7_1426100	Q8ILK2			transcription factor BTF3, putative	2	2	1	1	3	3	2	2	3	3
PF3D7_1352500	Q8IDH5			thioredoxin-related protein, putative	3	3	4	2	1	1	3	3	2	2
PF3D7_1407900	Q7KQM4			plasmepsin I	7	7	6	5	7	7	8	7	12	9
PF3D7_1428300	Q8ILI2			proliferation-associated protein 2g4, putative	7	7	5	5	7	7	8	8	8	8
PF3D7_1317800	C0H5C2			40S ribosomal protein S19	4	3	1	1	3	3	3	3	3	3
PF3D7_0525100	Q8I3L4			acyl-CoA synthetase	5	5	6	5	6	6	7	7	7	7
PF3D7_1129900	Q8II64			major facilitator superfamily-related transporter, putative	3	3	2	2	3	3	2	2	5	5
PF3D7_0316800	O77395			40S ribosomal protein S15A, putative	4	3	1	1	5	4	3	3	4	4
PF3D7_0717700	Q8IBS3			serine--tRNA ligase, putative	3	3	2	2	3	3	4	4	3	3
PF3D7_0813400	C0H4U5			conserved protein, unknown function	1	1			2	2			2	2
PF3D7_0513300	Q8I3X4			purine nucleoside phosphorylase	1	1			2	2	4	3	2	1
PF3D7_1351400	Q8IDI5			60S ribosomal protein L17, putative	2	2	3	3	2	2	4	4	3	3
PF3D7_0305700	O97241			ubiquitin-conjugating enzyme E2, putative	2	2	1	1	2	2	2	2	3	3
PF3D7_0523000	Q7K6A5			multidrug resistance protein 1	5	5	5	5	5	5	7	7	8	8
PF3D7_1408000	Q8I6V3			plasmepsin II	5	4	4	3	4	4	7	6	6	5
PF3D7_1242800	Q8I501			rab specific GDP dissociation inhibitor	2	2			2	2	3	3	3	3
PF3D7_1306600	Q8IEP9			V-type proton ATPase subunit H, putative	2	2	2	2	2	2	3	3	3	3
PF3D7_1341300	C0H5G3			60S ribosomal protein L18-2, putative	1	1	1	1	2	2	2	2	2	2
PF3D7_0920800	Q8I2U5			inosine-5'-monophosphate dehydrogenase	2	2	1	1	1	1	2	2	2	2
PF3D7_1238100	Q8I542			calcyclin binding protein, putative	1	1	1	1	2	2	2	2	2	2
PF3D7_0810600	Q8IAU1			ATP-dependent RNA helicase DBP1, putative	1	1	1	1	2	2			2	2
PF3D7_1323400	Q8IE82			60S ribosomal protein L23	2	2	1	1	1	1	2	2	2	2
PF3D7_1302800	Q8IET7			40S ribosomal protein S7, putative	2	2	1	1	1	1	2	2	2	2
PF3D7_0706400	C0H4L5			60S ribosomal protein L37			1	1	1	1	1	1	2	2
PF3D7_1436000	Q8ILA4			glucose-6-phosphate isomerase	1	1			1	1	1	1	2	2
PF3D7_1408600	Q8IM10			40S ribosomal protein S8e, putative	1	1	1	1	1	1	1	1	2	2
PF3D7_0507100	Q8I431			60S ribosomal protein L4	2	2	2	2	2	2	5	5	2	2
PF3D7_0512600	A0A5K1K8H7			ras-related protein Rab-1B	1	1	1	1	2	2	2	2	3	3
PF3D7_0621800	C6KT55			nascent polypeptide-associated complex subunit alpha, putative	1	1	1	1	2	2	2	2	3	3
PF3D7_1010600	Q8IJT9			eukaryotic translation initiation factor 2 subunit beta	1	1	1	1	2	2	3	3	2	2
PF3D7_1015900	Q8IJN7			enolase	6	6	5	3	6	6	11	9	14	10
PF3D7_0102900	Q8I2B1			aspartate--tRNA ligase	1	1	3	3	2	2			4	4
PF3D7_0618300	C6KT23			60S ribosomal protein L27a, putative			1	1	1	1			2	2
PF3D7_1460300	C6S3J6			60S ribosomal protein L29, putative	1	1	4	1	2	1	2	2	2	2
PF3D7_0109800	Q8I246			phenylalanine--tRNA ligase alpha subunit	1	1	1	1	1	1	2	2	2	2
PF3D7_1142500	Q8IHU0			60S ribosomal protein L28	1	1	1	1	1	1	2	2
PF3D7_1116700	Q8IIJ9			dipeptidyl aminopeptidase 1	1	1	1	1	1	1	2	2
PF3D7_1358800	Q8IDB0			40S ribosomal protein S15	1	1	2	2	3	2	4	4	4	3
PF3D7_0610800	C6KSV3			transketolase	2	2	1	1	1	1	3	3	4	4
PF3D7_1115300	Q8I6U5			cysteine proteinase falcipain 2b									1	1
PF3D7_1368200	Q8I6Z4			ABC transporter E family member 1, putative									1	1
PF3D7_0702500	Q8IC42			Plasmodium exported protein, unknown function							1	1	1	1
PF3D7_1003500	Q8IK02			40S ribosomal protein S20e, putative									1	1
PF3D7_1002900	Q8IK07			conserved Plasmodium protein, unknown function									1	1
PF3D7_1426000	Q8ILK3			60S ribosomal protein L21							1	1	1	1
PF3D7_1410200	Q8ILZ3			CTP synthase									1	1
