# Supplementary material for: Functional Characterization of the m6A-Dependent Translational Modulator PfYTH.2 in the Human Malaria Parasite
Source: mBio. 2021 Apr 27;12(2):e00661-21. doi: 10.1128/mBio.00661-21 (PMC8092261; doi:10.1128/mBio.00661-21)
Supplement: TABLE S3 [file mBio.00661-21-st003.xlsx]

## Sheet: Table S3
Table S3: FPKM derived translational efficiencies in PfYTH.2-sandwichML parasites growin with or without rapamycin
ID	Description	Translational Efficiency (FPKM)				deltaTE			deltaRNA
		+RAP-1	+RAP-2	-RAP-1	-RAP-2	baseMean	log2FoldChange (+RAP/-RAP)	pvalue	baseMean	log2FoldChange (+RAP/-RAP)	pvalue
PF3D7_0100700	Plasmodium exported protein, unknown function, fragment	NA	NA	NA	NA	0	NA	NA	0	NA	NA
PF3D7_0101100	exported protein family 4	5.87584	3.82648	0	0	6.59272	2.21412	0.19634	48.4164	0.268781	0.613506
PF3D7_0101200	exported protein family 3	NA	NA	NA	NA	0	NA	NA	0	NA	NA
PF3D7_0101300	Pfmc-2TM Maurer's cleft two transmembrane protein	29.3792	30.7485	32.161	183.687	22.3373	-1.36271	0.151706	11.7382	0.410262	0.708236
PF3D7_0101400	exported protein family 1, pseudogene	NA	NA	NA	NA	0	NA	NA	0	NA	NA
PF3D7_0102000	Plasmodium exported protein (PHISTa), unknown function, pseudogene	0	0	0	0	0.0482216	-0.640479	0.921449	1.23615	-0.280134	0.927268
PF3D7_0102200	ring-infected erythrocyte surface antigen	0.931687	2.97422	2.4897	3.52678	100.154	-0.489768	0.303287	723.704	-0.618652	0.000177771
PF3D7_0102300	Plasmodium exported protein, unknown function	0.757646	0.62621	0.711551	0.352904	350.413	0.286458	0.429771	5667.7	0.0689585	0.44046
PF3D7_0102400	lysophospholipase, putative, pseudogene	2.30968	0.871856	0.460993	0	30.191	2.46391	0.106301	436.078	-0.252192	0.215972
PF3D7_0102500	erythrocyte binding antigen-181	14.6303	16.1345	25.4441	34.3359	653.895	-1.08017	1.56548e-07	739.247	0.109884	0.484888
PF3D7_0102600	serine/threonine protein kinase, FIKK family	0	0	0	0	28.3333	-0.941504	0.647348	726.177	0.0183868	0.90227
PF3D7_0102700	merozoite-associated tryptophan-rich antigen	1.71474	3.39294	3.62078	2.04096	37.0686	-0.196962	0.793789	267.903	-0.127032	0.602825
PF3D7_0102800	seipin domain-containing protein, putative	0.536117	0.16653	0.247057	0.671342	83.6351	-0.727129	0.363048	1524.69	-0.649652	1.05864e-08
PF3D7_0102900	aspartate--tRNA ligase	1.00791	0.997035	1.04356	0.987362	821.693	-0.140019	0.507338	10663.3	-0.0277206	0.702143
PF3D7_0103000	vacuolar protein sorting-associated protein VTA1, putative	0.13222	0.140565	0.1699	0.136655	60.9846	-0.241165	0.856568	1370.68	-0.141666	0.259274
PF3D7_0103100	vacuolar protein sorting-associated protein 51, putative	3.73917	3.6183	3.10918	4.43127	327.124	-0.132593	0.633482	1838.15	0.0796782	0.515912
PF3D7_0103200	nucleoside transporter 4	1.82535	1.808	1.98447	1.2468	748.764	0.0848385	0.700169	7269.1	-0.0132195	0.883839
PF3D7_0103300	conserved protein, unknown function	0.47611	0.426793	0.243992	0.528249	261.779	0.0871527	0.84805	4791.55	0.157628	0.0783204
PF3D7_0103400	zinc-carboxypeptidase, putative	0.427409	0.444807	0.274644	0.291772	587.334	0.520086	0.124226	11199	-0.00758439	0.926531
PF3D7_0103500	conserved Plasmodium protein, unknown function	6.32469	4.45323	5.12735	7.76706	216.559	-0.420318	0.183565	835.4	0.0669631	0.660947
PF3D7_0103600	ATP-dependent RNA helicase, putative	0.409752	0.299687	0.556306	0.22689	113.88	-0.320096	0.647366	2136.79	0.246934	0.026823
PF3D7_0103700	L-seryl-tRNA(Sec) kinase, putative	0.441129	0.701868	0.226862	0.176905	49.0882	1.51284	0.194021	938.418	-0.484491	0.000816061
PF3D7_0103800	actin-related protein	2.76293	3.40132	6.32982	5.39373	121.055	-1.1091	0.0137898	580.067	-0.00181731	0.992894
PF3D7_0103900	parasite-infected erythrocyte surface protein	1.87984	1.28501	0.835597	1.12873	330.366	0.493673	0.125748	3806.59	0.0615825	0.529127
PF3D7_0104000	thrombospondin-related sporozoite protein	2.85235	5.79491	14.201	11.4506	29.8471	-1.55535	0.0431669	92.0747	0.748407	0.0535913
PF3D7_0104100	conserved Plasmodium membrane protein, unknown function	2.66828	3.88889	6.02527	2.1073	181.39	-0.463907	0.455879	1017.87	0.0218548	0.884476
PF3D7_0104200	StAR-related lipid transfer protein	5.70417	5.23078	6.07141	6.8791	763.676	-0.381386	0.044257	2882.98	-0.0193786	0.842608
PF3D7_0104300	ubiquitin carboxyl-terminal hydrolase 1, putative	0.911344	1.03012	1.05929	1.06192	524.747	-0.21919	0.41906	6817.61	0.389302	2.8703e-05
PF3D7_0104400	4-hydroxy-3-methylbut-2-enyl diphosphate reductase	0.851826	0.838959	0.622425	0.475418	362.983	0.50727	0.137488	5597.52	-0.12234	0.142281
PF3D7_0104500	conserved protein, unknown function	0.4063	0.5745	0.619501	0.504595	269.453	-0.21842	0.595694	4578.14	0.0414073	0.684846
PF3D7_0104600	conserved Plasmodium protein, unknown function	0.587584	3.2489	1.95264	4.40848	30.216	-0.671579	0.415327	235.011	0.273507	0.294454
PF3D7_0104700	major facilitator superfamily-related transporter, putative	0	0	0	3.80041	3.67724	-1.88017	0.38482	43.3012	-0.481725	0.401891
PF3D7_0104800	novel putative transporter 1, putative	6.51555	5.26507	7.68086	8.29552	411.091	-0.573857	0.0192322	1385.2	0.229507	0.081332
PF3D7_0105100	conserved Apicomplexan protein, unknown function	0.282492	0.56549	0	0	34.1046	3.24205	0.0438786	746.978	-0.454441	0.00895258
PF3D7_0105200	heptatricopeptide repeat and RAP domain-containing protein, putative	2.22018	2.04538	1.08804	1.48035	451.466	0.596069	0.0231803	4376.49	0.0993438	0.240487
PF3D7_0105300	cyclase-associated protein	5.02037	3.89481	2.53119	4.03321	344.429	0.250093	0.353209	1896.9	-0.586183	1.63109e-07
PF3D7_0105400	conserved Plasmodium protein, unknown function	0	0.73273	1.49791	0	18.5824	-0.73949	0.618874	313.289	-0.23889	0.289677
PF3D7_0105500	conserved protein, unknown function	3.79086	3.13076	8.1429	4.49845	42.4597	-1.00292	0.141411	185.064	-0.102872	0.712131
PF3D7_0105600	conserved Plasmodium protein, unknown function	3.43006	4.72582	4.02902	6.25809	223.439	-0.364514	0.265985	1065.27	0.115168	0.449334
PF3D7_0105700	asparagine-rich antigen Pfa35-2	2.92762	2.96818	2.33822	2.78884	667.654	0.0978536	0.65613	4682.66	0.268603	0.00589416
PF3D7_0105800	cyclin-dependent kinases regulatory subunit, putative	2.28416	1.78686	1.57997	1.77907	662.482	0.121959	0.567206	6125.81	-0.319929	9.05781e-05
PF3D7_0105900	3'-5' exonuclease, putative	1.93284	0.590709	0.962567	1.46137	57.8171	-0.36564	0.606403	682.708	-0.435925	0.0142626
PF3D7_0106000	conserved protein, unknown function	1.31101	1.25819	0.939143	0.710129	218.095	0.529449	0.172318	2792.27	-0.149689	0.113669
PF3D7_0106100	V-type proton ATPase subunit C, putative	6.42375	4.56716	4.92274	4.70921	486.449	0.0267435	0.909142	2106.63	-0.343781	0.00313973
PF3D7_0106200	EF hand domain-containing protein, putative	1.62496	2.27111	1.92288	1.4944	67.3378	0.123957	0.833528	630.22	-0.680295	3.45726e-05
PF3D7_0106300	calcium-transporting ATPase	0.810371	0.857548	0.93638	0.765617	2159.13	-0.151845	0.370571	30512.6	0.0139386	0.853971
PF3D7_0106400	pre-rRNA-processing protein TSR2, putative	0.865366	0.809581	0.457139	0.430235	182.302	0.791175	0.122366	2882.06	0.174956	0.0784681
PF3D7_0106500	conserved Plasmodium protein, unknown function	1.75358	1.62786	1.54155	0.772333	127.187	0.476286	0.336321	1376.06	0.0628271	0.666599
PF3D7_0106600	conserved Plasmodium protein, unknown function	0	0	0	0	0.962303	-2.48988	0.318157	24.627	1.56639	0.0379157
PF3D7_0106700	small ribosomal subunit assembling AARP2 protein	1.57695	1.46726	1.03838	1.33572	681.626	0.231627	0.318852	7582	0.143909	0.0926668
PF3D7_0106800	ras-related protein Rab-5C	0.984156	1.02286	1.19899	1.10548	305.334	-0.333784	0.306161	3817.39	-0.200152	0.0406795
PF3D7_0106900	2-C-methyl-D-erythritol 4-phosphate cytidylyltransferase, putative	1.83926	1.22411	1.6754	1.45276	150.64	-0.206145	0.63109	1553.54	-0.111425	0.405455
PF3D7_0107000	centrin-1	0.84764	0.750165	0.912779	0.719963	869.323	-0.171957	0.449922	12469	-0.393912	8.38692e-07
PF3D7_0107100	conserved protein, unknown function	0	0	0.253589	0.246559	37.3438	-3.26157	0.0677277	847.125	-0.100778	0.497293
PF3D7_0107200	CCR4 domain-containing protein 3, putative	0.157614	0.202578	0	0.250197	55.8709	0.216015	0.871695	1248.12	-0.59797	8.83587e-06
PF3D7_0107300	conserved Plasmodium protein, unknown function	0	0	0.949198	0	10.8862	-1.78793	0.387019	220.082	-0.57697	0.0262135
PF3D7_0107400	ATP synthase-associated protein, putative	1.3099	0.672146	1.00791	1.05382	150.366	-0.291979	0.524453	1935.21	-0.413319	0.000226809
PF3D7_0107500	Niemann-Pick type C1-related protein	0.911711	0.928346	0.837679	0.845846	849.792	0.0137887	0.949506	11776.8	-0.0143383	0.847967
PF3D7_0107600	eukaryotic translation initiation factor 2-alpha kinase 2, putative	0	0	0	3.49879	4.55808	-2.65269	0.211851	65.8461	0.291019	0.521389
PF3D7_0107700	dolichyl-diphosphooligosaccharide--protein glycosyltransferase subunit OST3/OST6, putative	0	6.1497	4.71326	0	6.03384	0.328161	0.860765	50.6859	-0.325616	0.553709
PF3D7_0107800	double-strand break repair protein MRE11	1.72413	1.72742	1.45875	1.74984	375.695	0.0123294	0.965401	3701.49	-0.0919559	0.382364
PF3D7_0107900	conserved Plasmodium protein, unknown function	0.241011	0.717465	0.508121	0	76.1947	1.20974	0.201746	1453.38	-0.0730345	0.565574
PF3D7_0108000	proteasome subunit beta type-3, putative	1.11673	1.07053	1.36628	1.35409	1125.96	-0.449674	0.0159117	13197.7	0.0638857	0.393768
PF3D7_0108100	conserved protein, unknown function	0.800087	1.3666	0.451849	1.18295	74.4114	0.298589	0.642666	1002.45	-0.0999917	0.453958
PF3D7_0108300	conserved Plasmodium protein, unknown function	1.99505	1.82477	2.08958	1.94844	3215.59	-0.204556	0.155639	28470.9	0.177761	0.0160496
PF3D7_0108400	mitochondrial carrier protein, putative	0.207774	0.288428	0	0.392213	98.2364	0.0436697	0.960872	2065.07	0.159037	0.17809
PF3D7_0108500	conserved Plasmodium protein, unknown function	2.44691	2.60075	2.637	2.69668	252.492	-0.205933	0.503924	1846.73	0.0650731	0.558113
PF3D7_0108600	conserved protein, unknown function	0.103667	0.156197	0.401325	0.11249	155.534	-0.966607	0.204151	3342.94	-0.195973	0.0282856
PF3D7_0108700	secreted ookinete protein, putative	0.709642	0.999977	0.876353	1.03623	641.653	-0.25264	0.318213	8815.38	0.182133	0.0396351
PF3D7_0108800	mitochondrial carrier protein, putative	0.34793	0.327516	0.220104	0.250387	115.472	0.374422	0.631067	2319.76	0.0372857	0.730037
PF3D7_0109000	photosensitized INA-labeled protein PHIL1	10.6446	12.2994	5.66149	9.07628	105.213	0.410376	0.376866	274.641	-0.293966	0.269342
PF3D7_0109100	LCCL domain-containing protein	0	0.782689	14.1398	0	11.7002	-4.23701	0.0106658	100.001	1.69765	2.02732e-05
PF3D7_0109200	cleavage and polyadenylation specificity factor subunit 5, putative	0.280872	0.616438	0	0.402785	94.9717	0.991807	0.235644	1847.74	-0.0584261	0.624905
PF3D7_0109300	fatty acid elongation protein, GNS1/SUR4 family, putative	17.8056	12.6611	6.21293	8.93611	20.3164	0.71803	0.462336	45.288	-0.508243	0.378795
PF3D7_0109400	tubulin-specific chaperone a, putative	0.512547	0.995711	0.662827	0.947903	193.891	-0.180986	0.672136	2841.01	0.204859	0.0468221
PF3D7_0109500	N-acetyltransferase, GNAT family, putative	2.01326	2.13226	1.98573	2.25844	256.669	-0.173472	0.578668	2172.2	-0.02878	0.785365
PF3D7_0109600	cold-shock protein, putative	0	0.254571	0	0	84.7919	2.86258	0.072172	2060.96	-0.0751844	0.483576
PF3D7_0109700	rRNA biogenesis protein RRP36, putative	0.330103	0.396984	0.242887	0	95.2525	1.66287	0.136209	1992.42	-0.0474822	0.657845
PF3D7_0109800	phenylalanine--tRNA ligase alpha subunit	4.17278	4.28631	3.19477	3.67791	459.676	0.20594	0.394376	2519.62	-0.0694298	0.526835
PF3D7_0109850	phosphatidate cytidylyltransferase, putative	0.898839	1.63621	1.25811	1.63156	114.13	-0.225869	0.633555	1266.1	-0.0284901	0.812988
PF3D7_0109950	conserved protein, unknown function	0.366324	0.419071	0	0.29416	102.785	1.1755	0.208192	2090.05	0.0796365	0.443073
PF3D7_0110000	conserved Plasmodium protein, unknown function	0.443429	0.323466	1.0422	0.267289	174.5	-0.88795	0.090201	3040.42	0.745633	1.33468e-14
PF3D7_0110100	selenocysteine-specific elongation factor, putative	0.137801	0.467681	0.165078	0.308717	123.851	0.386416	0.59694	2530.56	-0.244292	0.0126856
PF3D7_0110200	FAD-linked sulfhydryl oxidase ERV1, putative	0	0.0788423	0	0.214004	67.081	-1.51391	0.375538	1595.47	-0.428572	0.000706037
PF3D7_0110400	DNA-directed RNA polymerase II subunit RPB9, putative	0.561115	0.602069	0.603131	0.570276	485.148	-0.142804	0.642181	7950.97	-0.0211427	0.803494
PF3D7_0110500	bromodomain protein, putative	2.82729	2.67525	2.64314	3.45444	728.344	-0.252623	0.237489	4963.43	0.325245	0.00121049
PF3D7_0110600	phosphatidylinositol-4-phosphate 5-kinase	2.46063	2.54311	1.83288	2.39405	509.949	0.144688	0.557779	4069.85	0.0729393	0.476668
PF3D7_0110700	chromatin assembly factor 1 protein WD40 domain, putative	1.4636	1.33859	1.33109	1.37094	981.535	-0.0786233	0.675339	10810.8	0.125837	0.0780882
PF3D7_0110800	transcription initiation factor TFIIB, putative	0.310938	0.270784	0.180442	0.270238	338.48	0.194244	0.682589	6941.72	0.120474	0.120494
PF3D7_0110900	adenylate kinase-like protein 1	1.47953	1.57733	1.86691	1.45976	83.6914	-0.222837	0.681612	841.052	-0.304949	0.035885
PF3D7_0111000	kinesin-8, putative	1.43014	1.88562	0.874936	2.2536	219.405	0.0384991	0.916349	2239.61	0.105317	0.386624
PF3D7_0111200	conserved protein, unknown function	1.52487	0.830506	1.73018	0.437349	31.0031	0.00469161	0.996151	385.86	-0.384411	0.0593312
PF3D7_0111300	P-loop containing nucleoside triphosphate hydrolase, putative	0.339513	0.368824	0.153234	0.177237	360.786	1.01499	0.044555	7405.7	0.0472913	0.588999
PF3D7_0111400	conserved Plasmodium protein, unknown function	3.7576	3.24319	2.73747	2.95651	355.985	0.170834	0.527015	2268.1	-0.278589	0.0156676
PF3D7_0111500	UMP-CMP kinase, putative	0.551396	0.661957	0.894966	0.280825	487.564	-0.028635	0.957245	7955.93	-0.171357	0.0459249
PF3D7_0111600	conserved Plasmodium protein, unknown function	0.673835	0.864664	0.656085	1.63126	72.1174	-0.718487	0.271099	955.267	-0.247833	0.0914576
PF3D7_0111700	conserved protein, unknown function	0	19.1324	0	0	2.00444	0.521072	0.811124	6.48048	0.8814	0.550157
PF3D7_0111800	eukaryotic translation initiation factor 4E, putative	0.785708	0.88259	0.754352	0.806608	380.689	0.0079846	0.979419	5483.5	-0.0532535	0.527936
PF3D7_0111900	conserved protein, unknown function	0.20381	0.163556	0.224379	0	139.723	0.679401	0.485605	3140.39	-0.0618438	0.507542
PF3D7_0112000	TatD-like deoxyribonuclease	1.4518	1.05855	0.936195	1.15746	221.091	0.0833044	0.823121	2696.76	-0.10003	0.323951
PF3D7_0112100	conserved Plasmodium protein, unknown function	0	5.73972	0	0	2.48362	0.286016	0.889375	18.7563	1.13573	0.203657
PF3D7_0112200	multidrug resistance-associated protein 1	2.44099	2.16543	1.74497	1.41441	832.077	0.428527	0.0373217	7534.18	-0.288017	0.00108369
PF3D7_0112800	Plasmodium exported protein (hyp11), unknown function	0	0	0	0	1.55774	-1.14772	0.62345	39.9267	0.226351	0.706222
PF3D7_0112900	Plasmodium exported protein, unknown function	0	0	0	0	0.453904	0.0661613	0.982036	11.6483	-0.989899	0.35871
PF3D7_0113000	glutamic acid-rich protein GARP	0.820856	0.629668	0.834198	0.836774	1554.55	-0.350955	0.067516	22825.9	0.400352	1.08243e-07
PF3D7_0113100	surface-associated interspersed protein 1.1 (SURFIN 1.1)	1.22413	0.95662	0	0	5.82349	0.539375	0.77395	88.865	0.938377	0.027154
PF3D7_0113200	Plasmodium exported protein, unknown function	0.443125	0.461286	0.364168	0.346704	457.778	0.223301	0.53369	8432.38	0.25308	0.000943175
PF3D7_0113300	Plasmodium exported protein (hyp1), unknown function	1.62018	0.308035	1.73293	1.06314	48.6962	-0.901427	0.247677	587.063	0.138157	0.403182
PF3D7_0113400	Plasmodium exported protein, unknown function	0	1.51045	0	0	3.00771	-0.0493135	0.981543	54.6073	0.537388	0.280491
PF3D7_0113600	surface-associated interspersed protein 1.2 (SURFIN 1.2), pseudogene	0	0	30.3743	0	2.8283	-4.24742	0.0621787	13.3831	1.8784	0.0802684
PF3D7_0113700	heat shock protein 40, type II	0.677832	0.653231	0.270127	0.553551	99.3781	0.496519	0.460818	1685.11	-0.181537	0.116215
PF3D7_0113800	DBL containing protein, unknown function	0.556424	0.515544	0	0	11.0182	1.24562	0.49591	221.966	0.229112	0.416966
PF3D7_0113900	CX3CL1-binding protein 1	7.04296	8.38595	6.74985	7.92892	48.5026	-0.00300683	0.996161	150.62	0.321099	0.293766
PF3D7_0114000	exported protein family 1	1.56272	4.03574	2.62855	7.11045	13.5294	-0.818991	0.495886	80.5793	0.259912	0.557592
PF3D7_0114100	Pfmc-2TM Maurer's cleft two transmembrane protein	41.9703	32.2859	0	22.0424	7.96228	1.87461	0.27264	10.1461	-0.511843	0.655138
PF3D7_0114200	exported protein family 3	0	0	0	0	0.296511	-0.773484	0.818803	7.59358	-0.151688	0.910196
PF3D7_0114300	exported protein family 4, pseudogene	0	0	0	0	1.20806	-1.31448	0.583519	30.9473	0.39168	0.55136
PF3D7_0114500	Plasmodium exported protein (hyp10), unknown function	0	1.75706	0	0	5.96905	1.00243	0.590799	108.011	0.448883	0.216605
PF3D7_0114800	Plasmodium exported protein (hyp7), unknown function	0	NA	NA	NA	0.032395	-4.25799	0.541198	0.824076	3.33013	0.47767
PF3D7_0114900	Plasmodium exported protein, unknown function, pseudogene	NA	NA	NA	NA	0	NA	NA	0	NA	NA
PF3D7_0115000	surface-associated interspersed protein 1.3 (SURFIN 1.3)	0	NA	0	NA	2.90449	-2.88598	0.47206	1.03802	1.90423	0.629821
PF3D7_0115100	Plasmodium exported protein (PHISTa), unknown function	NA	NA	NA	NA	0	NA	NA	0	NA	NA
PF3D7_0115150	Plasmodium exported protein, unknown function, pseudogene	0	NA	NA	NA	0.0107983	-2.68306	0.704183	0.274692	1.75873	0.724839
PF3D7_0201100	Plasmodium exported protein, unknown function, fragment	NA	NA	NA	NA	0	NA	NA	0	NA	NA
PF3D7_0201400	Plasmodium exported protein (hyp10), unknown function	0	NA	NA	NA	0.0215967	-3.6735	0.599415	0.549384	2.74567	0.574755
PF3D7_0201500	Plasmodium exported protein (hyp9), unknown function	0	NA	NA	NA	0.032395	-4.25799	0.541198	0.824076	3.33013	0.47767
PF3D7_0201600	PHISTb domain-containing RESA-like protein 1	0	NA	NA	NA	0.032395	-4.25799	0.541198	0.824076	3.33013	0.47767
PF3D7_0201700	DnaJ protein, putative	0	NA	NA	NA	0.107983	-5.99417	0.387259	2.74692	5.06698	0.0879219
PF3D7_0201800	knob associated heat shock protein 40	0	NA	NA	NA	0.151177	-6.4797	0.289426	3.84569	5.55235	0.0380731
PF3D7_0201900	erythrocyte membrane protein 3	0	NA	NA	NA	0.161975	-6.57926	0.270193	4.12038	5.65187	0.0313129
PF3D7_0202000	knob-associated histidine-rich protein	0	NA	NA	NA	0.0431933	-4.67276	0.501754	1.09877	3.74515	0.368438
PF3D7_0202100	liver stage associated protein 2	0	NA	NA	NA	0.032395	-4.25799	0.541198	0.824076	3.33013	0.47767
PF3D7_0202200	EMP1-trafficking protein	0	0	0	5.00963	3.58969	-2.72871	0.207081	41.0182	0.36725	0.52861
PF3D7_0202300	Plasmodium exported protein (hyp11), unknown function	0	0	0	0	9.60445	-1.23597	0.553991	246.074	0.313165	0.195847
PF3D7_0202400	translation-enhancing factor	0.627114	0.682952	0.668703	0.650698	915.138	-0.1076	0.644517	14352.8	0.178053	0.0290943
PF3D7_0202500	early transcribed membrane protein 2	0.458095	1.13703	1.08945	0.757234	180.29	-0.170628	0.684637	2505.77	-0.438263	7.95023e-06
PF3D7_0202600	nucleic acid binding protein, putative	0.628326	0.665689	0.19443	0.631448	281.722	0.557553	0.192245	4794.75	0.168304	0.074383
PF3D7_0202700	octaprenyl pyrophosphate synthase	0.865366	1.68156	0	0.230088	53.1046	3.31787	0.0243958	822.302	-0.0516889	0.736989
PF3D7_0202800	conserved Plasmodium protein, unknown function	0	0.157396	0	0	29.1443	0.909277	0.648648	724.869	-0.414058	0.00595969
PF3D7_0202900	palmitoyltransferase DHHC12, putative	0.713087	0	0	0	15.1539	1.2392	0.539514	350.924	-0.737593	0.00188919
PF3D7_0203000	repetitive organellar protein, putative	0.81126	1.09656	1.30486	1.01834	209.031	-0.325748	0.403235	2654.34	0.319492	0.0029256
PF3D7_0203100	protein kinase, putative	2.95403	2.47758	2.67136	2.03343	71.0187	0.0437839	0.939429	525.496	0.0602243	0.746007
PF3D7_0203200	conserved Plasmodium protein, unknown function	0	0.45877	0	0.350994	27.4073	0.805908	0.631023	584.504	-0.19943	0.306364
PF3D7_0203300	ERCC1 nucleotide excision repair protein, putative	0.643716	0.740786	0.382602	0.291759	73.2415	0.946641	0.261406	1266.08	-0.107783	0.402146
PF3D7_0203400	conserved Plasmodium protein, unknown function	0.954372	0.791923	1.06769	0.864533	447.137	-0.292908	0.307914	6057.33	-0.0471564	0.590223
PF3D7_0203600	conserved Plasmodium protein, unknown function	0.818362	1.09754	0.501594	0.539593	54.3558	0.821162	0.338492	819.946	-0.0923529	0.552182
PF3D7_0203700	protein MAK16, putative	1.90542	1.26963	1.54567	1.92986	534.594	-0.303194	0.216058	5261.71	0.0525543	0.548153
PF3D7_0203800	conserved Plasmodium protein, unknown function	0	0.0387819	0	0	100.692	0.412564	0.835406	2557.72	0.0830444	0.424812
PF3D7_0203900	5'-3' exonuclease, N-terminal resolvase-like domain, putative	0.335226	0.336148	0.0832427	0	118.433	3.00317	0.0425005	2608.44	-0.272289	0.00449601
PF3D7_0204000	condensin-2 complex subunit H2, putative	0	0	0	0	32.9454	-1.72931	0.400747	843.763	0.806467	9.23275e-08
PF3D7_0204100	Sel1 repeat-containing protein, putative	2.59265	2.8248	2.46607	4.34921	737.651	-0.427081	0.0464484	4835.39	0.0780592	0.432614
PF3D7_0204200	conserved Plasmodium protein, unknown function	0.126471	0.173769	0.0973999	0.0537226	321.599	0.945311	0.199555	7444.18	0.0111239	0.887757
PF3D7_0204300	conserved Plasmodium protein, unknown function	0	0.0169413	0.0499122	0.0917859	200.167	-2.74408	0.0855947	4946.47	0.216804	0.0245801
PF3D7_0204400	dynein light chain, putative	0	0	0	0	22.7936	-0.874683	0.67147	584.283	-0.0481476	0.771471
PF3D7_0204500	aspartate transaminase	1.1001	1.13622	0.927532	0.584873	198.115	0.481381	0.246727	2682.08	-0.114185	0.234045
PF3D7_0204600	5'-3' exonuclease, putative	0.247577	0.193582	0.113056	0	87.0673	1.81667	0.23474	1969.27	0.0218126	0.84259
PF3D7_0204700	hexose transporter	2.19977	2.11369	2.92113	2.34173	865.945	-0.411802	0.0350581	6762.39	0.350741	2.85477e-05
PF3D7_0204800	3'-5' exonuclease, putative	0.315905	0.136228	0.10608	0.0887375	97.6969	0.950822	0.416042	2175.68	-0.107645	0.29125
PF3D7_0204900	2-methoxy-6-polyprenyl-1,4-benzoquinol methylase, mitochondrial, putative	0.365564	0.415557	0.214997	0.160835	124.162	0.972241	0.236476	2487.81	0.146706	0.174164
PF3D7_0205000	conserved Plasmodium protein, unknown function	0	0	0	0	7.52803	-0.578627	0.783861	193.061	-0.344809	0.236821
PF3D7_0205100	conserved Plasmodium protein, unknown function	0	0.310815	0	0.74342	29.6359	-0.876988	0.552578	612.942	-0.0944619	0.602502
PF3D7_0205200	MORN repeat protein, putative	0	0	0	0	3.06488	-1.31688	0.546906	78.5073	0.394005	0.346471
PF3D7_0205300	conserved Plasmodium protein, unknown function	0	0	0	0	5.92886	-0.680518	0.747994	151.982	-0.242842	0.427915
PF3D7_0205400	PCI domain-containing protein, putative	0.243071	0.683688	0.116278	0.379387	106.519	0.856336	0.256133	2039.63	-0.0651691	0.532136
PF3D7_0205500	DNA-directed RNA polymerase II 16 kDa subunit, putative	0.792961	0.76763	0.647538	0.470824	154.062	0.379433	0.466444	2407.96	0.0230294	0.837866
PF3D7_0205600	conserved Plasmodium protein, unknown function	0.753313	1.09045	0.585623	0.888806	139.002	0.23144	0.645164	1987.28	0.0968058	0.374769
PF3D7_0205700	RNA-binding protein, putative	0.337304	0.596704	0.429151	0.350435	60.1746	0.302871	0.735218	1089.79	-0.10564	0.448171
PF3D7_0205800	PH domain-containing protein, putative	0.949466	0.936672	0.951085	0.868238	111.82	-0.0608188	0.908116	1511.81	-0.565845	1.48775e-06
PF3D7_0205900	26S proteasome regulatory subunit RPN1, putative	1.03573	0.965478	0.820898	0.910808	1767.97	0.0759367	0.641678	23859.2	0.0172834	0.797352
PF3D7_0206000	DNA repair protein RAD2, putative	0.952443	0.717797	0.59428	0.721013	150.443	0.195421	0.700957	2249.14	0.0943332	0.417007
PF3D7_0206100	cysteine desulfuration protein SufE	0	0.143175	0	0.0652528	107.541	1.14718	0.487616	2639.44	-0.534796	8.9935e-08
PF3D7_0206200	pantothenate transporter	0.467821	0.924933	2.22432	1.87755	106.049	-1.59846	0.00191277	1196.67	0.303448	0.0159676
PF3D7_0206300	pentafunctional AROM polypeptide, putative, pseudogene	0.628155	0.474509	0.691236	0.765472	498.547	-0.553329	0.0710937	7942.69	0.305916	0.00124866
PF3D7_0206500	conserved Plasmodium protein, unknown function	1.45967	1.76495	1.68323	2.12006	385.987	-0.304634	0.267255	3678.98	0.125416	0.212217
PF3D7_0206600	DNA-directed RNA polymerase III subunit RPC10, putative	0	0	0	0	7.52619	-0.339974	0.871793	193.04	-0.582332	0.0410795
PF3D7_0206700	adenylosuccinate lyase	0.997878	1.26006	0.966973	0.721912	303.756	0.343128	0.300701	4009.81	-0.125716	0.141881
PF3D7_0206800	merozoite surface protein 2	1.26382	1.56891	1.77037	1.52133	903.855	-0.336218	0.110977	9285.55	-0.35054	0.000146751
PF3D7_0206900	merozoite surface protein 5	0.346964	0.319627	0.341214	0.429956	204.082	-0.376717	0.469145	3868.91	-0.247941	0.00727343
PF3D7_0207000	merozoite surface protein 4	0.526955	0.479498	0.682853	0.50199	949.835	-0.366363	0.126589	15904.9	0.00647654	0.935152
PF3D7_0207100	conserved Plasmodium protein, unknown function	1.37891	1.22411	1.582	1.45281	518.167	-0.354406	0.160907	5614.1	0.0607965	0.510126
PF3D7_0207200	iron-sulfur assembly protein, putative	3.2214	1.60627	0.820928	0.524819	28.0329	1.65074	0.156709	307.259	-0.285618	0.241539
PF3D7_0207300	serine repeat antigen 8	0	0	0	0	1.06767	-3.14873	0.215382	27.2778	2.22022	0.00572446
PF3D7_0207400	serine repeat antigen 7	1.99866	1.93285	2.4561	2.35548	1614.72	-0.418113	0.00678909	13294.1	0.0801742	0.27069
PF3D7_0207500	serine repeat antigen 6	1.42721	1.4879	1.65975	1.74036	2217.37	-0.342235	0.0173047	22453.7	-0.0397165	0.572682
PF3D7_0207600	serine repeat antigen 5	1.47758	1.37508	1.93628	1.86574	6623.76	-0.539017	1.29211e-05	64986.7	0.0484644	0.463299
PF3D7_0207700	serine repeat antigen 4	2.55844	2.99299	3.03743	3.16381	1771.39	-0.284593	0.0645907	11871.5	0.152979	0.0534863
PF3D7_0207800	serine repeat antigen 3	1.96597	2.04266	1.80425	2.18087	1053.23	-0.119274	0.496684	9216.4	-0.0168292	0.820039
PF3D7_0207900	serine repeat antigen 2	4.85767	5.38891	6.01755	6.58876	436.928	-0.41516	0.0744956	1703.19	-0.176977	0.126431
PF3D7_0208000	serine repeat antigen 1	0.900777	0.751065	1.27926	1.37581	183.899	-0.823931	0.043742	2313.89	0.103219	0.337719
PF3D7_0208100	conserved Plasmodium protein, unknown function	0.390266	0.416826	0.407232	0.32277	847.714	0.0353489	0.89691	15837.7	0.0904962	0.232555
PF3D7_0208200	KRR1 small subunit processome component, putative	0.438059	0.454978	0.267092	0.291037	289.04	0.555057	0.233067	5494.92	0.0273824	0.739003
PF3D7_0208300	conserved Plasmodium protein, unknown function	1.46896	2.47103	4.5445	3.50385	106.412	-1.06954	0.0160756	707.619	0.210152	0.165057
PF3D7_0208400	conserved Plasmodium protein, unknown function	0.59818	0.468336	0.511317	0.433716	243.52	0.0171056	0.969007	4201.28	-0.303805	0.00216553
PF3D7_0208500	acyl carrier protein	0.359159	0.738668	0	0.410983	70.9879	1.20699	0.206155	1351.18	-0.17844	0.157161
PF3D7_0208600	ribosome-recycling factor	0.354027	0.267887	0.437283	0.310806	344.464	-0.422089	0.307539	6618.48	-0.0673495	0.392676
PF3D7_0208700	conserved Plasmodium protein, unknown function, unspecified product	0.0903141	0.0778209	0.128765	0.0503136	158.81	-0.15868	0.881611	3758.65	-0.0718657	0.446987
PF3D7_0208800	conserved Plasmodium protein, unknown function	1.87984	0.972834	0.869218	0.667951	47.1283	0.679758	0.427877	588.367	0.0620427	0.711548
PF3D7_0208900	6-cysteine protein P230p	0	0	16.0805	0	6.24881	-6.47274	0.0023349	100.766	4.10499	2.66381e-18
PF3D7_0209000	6-cysteine protein P230	0	7.17465	0	0	1.56287	-4.19136	0.0972313	17.5146	4.66407	0.000203659
PF3D7_0209100	patatin-like phospholipase, putative	0.226641	0.445515	0.396906	0.307732	242.947	-0.123664	0.800226	4683.29	-0.00247512	0.978437
PF3D7_0209200	exosome complex component MTR3, putative	0.0469166	0.360485	0.133188	0.258835	164.57	0.0780923	0.910756	3538.25	-0.160336	0.0976755
PF3D7_0209300	2C-methyl-D-erythritol 2,4-cyclodiphosphate synthase	0.570839	0.287946	0.800729	0.124463	68.9937	-0.22908	0.790191	1242.45	-0.737561	7.7453e-08
PF3D7_0209400	conserved protein, unknown function	0.60382	0.712208	0.522512	0.742958	313.086	-0.0653737	0.853536	4940.57	-0.0823527	0.322339
PF3D7_0209500	conserved Plasmodium protein, unknown function	0	2.0499	9.1123	0	4.59444	-1.45324	0.484549	36.2345	0.500118	0.419103
PF3D7_0209600	transporter, putative	1.01619	1.56538	1.5923	1.49651	281.648	-0.324534	0.295755	3028.63	-0.219496	0.0168983
PF3D7_0209700	RING zinc finger protein, putative	0.501031	0.372145	0.516928	0.321682	296.863	-0.0840815	0.839999	5387.87	-0.10333	0.204274
PF3D7_0209800	ATP-dependent RNA helicase UAP56	0.685081	0.603182	0.857411	0.79777	2411.17	-0.495562	0.00155575	36137	0.0996239	0.141603
PF3D7_0210000	secretory complex protein 61 gamma subunit	1.11904	0.995794	1.2204	0.953185	307.811	-0.167448	0.604996	3875.4	-0.141767	0.129229
PF3D7_0210100	60S ribosomal protein L37ae, putative	0.226551	0.261349	0.316487	0.19867	878.792	-0.1711	0.582988	18141.8	-0.224414	0.00884926
PF3D7_0210200	conserved Plasmodium protein, unknown function	1.64644	1.82283	1.95089	2.08484	1133.56	-0.328799	0.0607826	10333.2	0.053965	0.483156
PF3D7_0210300	monocarboxylate transporter, putative	1.40951	1.93672	1.0743	1.43677	258.386	0.25418	0.464946	2774.88	-0.367019	0.00227943
PF3D7_0210400	50S ribosomal protein L33, putative	0	0	0	0	141.938	-0.661791	0.746324	3639.02	-0.261165	0.00291381
PF3D7_0210500	conserved Plasmodium protein, unknown function	0.499646	0.288267	0.268272	0.984035	49.2753	-0.782005	0.420362	869.864	0.405135	0.0170009
PF3D7_0210600	conserved protein, unknown function	0.371888	1.04407	0.933637	1.22288	93.0635	-0.631463	0.267604	1276.98	-0.0437276	0.722899
PF3D7_0210700	syntaxin, Qa-SNARE family	2.09851	2.7332	6.74985	2.59322	12.7166	-0.971726	0.438549	74.1265	-0.00040567	0.999249
PF3D7_0210800	conserved Plasmodium protein, unknown function	0	1.39993	0	0	20.0989	3.18773	0.0466898	380.643	-0.153814	0.484933
PF3D7_0210900	conserved Plasmodium protein, unknown function	0.590155	0.538336	0.576838	0.492567	1009.8	-0.0490128	0.827172	16917.9	-0.26837	0.000182603
PF3D7_0211100	conserved Plasmodium protein, unknown function	0	0.391345	1.05548	0	11.818	-1.08035	0.589443	221.391	0.132453	0.609005
PF3D7_0211200	ras-related protein Rab-5A	0.991105	0.378351	0.835352	0.485872	150.271	-0.187381	0.716405	2341.8	-0.0529684	0.614005
PF3D7_0211300	ubiquinol-cytochrome-c reductase complex assembly factor 1, putative	2.52182	2.28068	1.61757	1.48362	96.6728	0.509355	0.318255	864.135	-0.176954	0.227083
PF3D7_0211400	beta-ketoacyl-ACP synthase III	3.99174	2.22183	1.44258	1.40846	29.143	0.91662	0.31676	248.191	-0.70444	0.00444078
PF3D7_0211500	GAF domain-related protein, putative	1.31011	1.08607	1.45152	0.483386	76.1835	0.161034	0.801145	946.701	0.119825	0.392063
PF3D7_0211600	UDP-N-acetylglucosamine transferase subunit ALG14, putative	5.30949	2.66276	0	2.11946	16.1572	1.32441	0.290319	131.509	-0.693206	0.0483849
PF3D7_0211700	tyrosine kinase-like protein, putative	0.372517	0.3909	0.315596	0.365849	196.618	0.0578063	0.915105	3738.17	0.158413	0.0844694
PF3D7_0211800	asparagine--tRNA ligase	0.73311	0.916017	0.882015	0.765307	1636.18	-0.105076	0.556671	23344.7	-0.310525	3.13477e-05
PF3D7_0211900	pseudouridine synthase, putative	0.148982	0.432642	0.339062	0.2228	123.772	0.125255	0.858857	2484.12	-0.320662	0.000913913
PF3D7_0212000	GDP-fructose:GMP antiporter, putative	0.897074	0.916888	0.578151	0.741891	156.631	0.323526	0.495687	2299.2	-0.197499	0.0450442
PF3D7_0212100	conserved Plasmodium protein, unknown function	2.63934	2.56714	1.94615	2.83727	1209.21	0.0171644	0.925834	9136.74	0.253956	0.00450485
PF3D7_0212200	ribosomal protein L12, mitochondrial, putative	0.370015	0.771468	0.17043	0.822989	80.4479	0.0783078	0.911319	1359.36	-0.156244	0.194379
PF3D7_0212300	peptide chain release factor subunit 1, putative	0.519534	0.580183	0.605255	0.5769	1056.32	-0.216414	0.318789	17460.5	0.071991	0.300158
PF3D7_0212400	conserved Plasmodium membrane protein, unknown function	3.66944	3.70305	3.29935	3.90549	931.441	-0.0779052	0.670119	5298.28	0.118297	0.183035
PF3D7_0212500	conserved Plasmodium protein, unknown function	1.92091	2.19632	1.88739	2.51017	1131.83	-0.186297	0.328321	9569.63	0.303846	0.000716675
PF3D7_0212600	secreted protein with altered thrombospondin repeat domain	0.376335	0.627129	0.404691	0.17167	63.2363	0.750164	0.441386	1180.85	0.0153364	0.908555
PF3D7_0212700	SRR1-like protein	1.39901	0.98045	1.01355	0.705357	124.137	0.314186	0.536922	1611.93	-0.120132	0.292269
PF3D7_0212800	multidrug efflux pump, putative	2.34408	2.40871	2.68841	1.80789	201.205	-0.0385974	0.911949	1589.04	0.0467639	0.689999
PF3D7_0212900	arginyl-tRNA--protein transferase	0.987843	0.992459	1.02194	1.17224	353.968	-0.280759	0.345833	4506.73	-0.0905509	0.276055
PF3D7_0213000	conserved protein, unknown function	0.708359	0.823883	0.549485	0.669982	113.65	0.193714	0.737213	1753.91	-0.024059	0.832053
PF3D7_0213100	protein SIS1	0.922361	1.0948	0.872204	1.00598	549.521	-0.032243	0.903061	7272.66	0.0883526	0.319376
PF3D7_0213200	conserved protein, unknown function	0	0.405157	0	0	21.0273	1.91782	0.287724	494.419	-0.453579	0.0244194
PF3D7_0213300	conserved protein, unknown function	2.36929	1.58533	1.57561	2.26392	98.9451	-0.180783	0.71172	875.614	-0.222366	0.11934
PF3D7_0213400	protein kinase 7	0.382044	0.304715	0.143526	0.116053	200.819	1.25936	0.0682945	4270.38	-0.562439	1.9553e-10
PF3D7_0213500	tetratricopeptide repeat protein, putative	0.772233	0.764325	0.603997	0.509297	121.259	0.341366	0.549192	1903.27	-0.106833	0.313948
PF3D7_0213600	conserved Plasmodium protein, unknown function	0.454786	1.0373	0.629882	1.35229	23.1723	-0.473456	0.681648	327.751	-0.083337	0.717304
PF3D7_0213700	conserved protein, unknown function	0.733258	0.693123	0.534707	0.445977	116.234	0.417981	0.495894	1884.01	0.138646	0.18902
PF3D7_0213800	conserved protein, unknown function	0	0	5.46738	2.39591	9.99014	-3.9972	0.0226613	87.0204	0.0482793	0.91299
PF3D7_0213900	RTR1 domain-containing protein, putative	1.51674	1.40822	0.720973	1.3975	165.674	0.348761	0.430778	1923.42	0.215776	0.0721506
PF3D7_0214000	T-complex protein 1 subunit theta	1.03828	0.852252	0.933918	0.769156	1123.47	0.0119704	0.951298	15426	0.0835338	0.224822
PF3D7_0214100	protein transport protein SEC31	1.06303	1.11945	1.10329	1.10828	1858.35	-0.138757	0.370827	23112.9	0.0271203	0.686468
PF3D7_0214200	ribosomal protein L13, mitochondrial	0	0.120625	0.0409726	0	253.688	1.82068	0.228538	6261.28	0.20453	0.0121312
PF3D7_0214300	conserved Plasmodium protein, unknown function	1.09081	2.34593	1.4857	0	31.9387	1.17851	0.297213	362.29	0.541724	0.00888678
PF3D7_0214400	conserved protein, unknown function	1.24869	1.09711	0.733286	0.878766	243.404	0.417145	0.281623	3192.69	0.179719	0.0799587
PF3D7_0214500	conserved Plasmodium protein, unknown function	0	0	0	7.11045	2.5705	-0.859032	0.704124	14.9478	-1.50234	0.128965
PF3D7_0214600	serine/threonine protein kinase, putative	1.32339	1.38864	1.56658	3.58737	61.0856	-0.998644	0.108067	540.077	-0.0837121	0.642132
PF3D7_0214700	conserved Plasmodium protein, unknown function	0.854046	2.51375	1.35331	2.4134	20.7718	-0.341042	0.744038	192.874	-0.31205	0.298689
PF3D7_0214800	conserved Plasmodium membrane protein, unknown function	1.82318	1.62284	1.82855	2.01812	115.754	-0.303917	0.514273	1079.24	0.296841	0.0272738
PF3D7_0214900	rhoptry neck protein 6	0.55302	0.674673	0.682782	1.72635	190.042	-1.05651	0.011206	2571.34	-0.117394	0.249051
PF3D7_0215000	acyl-CoA synthetase	3.28693	4.25352	3.0877	3.10355	474.625	0.190853	0.421918	2840.47	-0.211388	0.0407789
PF3D7_0215100	RING zinc finger protein, putative	0.285869	0.311941	0.262728	0.328991	188.295	-0.119117	0.83783	3749.32	0.0775462	0.382963
PF3D7_0215200	conserved Plasmodium protein, unknown function	2.56214	0	1.4857	1.37765	15.2075	-0.590411	0.666087	166.216	0.228515	0.434422
PF3D7_0215300	acyl-CoA synthetase	0	1.22994	0	0	4.36329	0.303087	0.885272	89.3407	0.185084	0.657369
PF3D7_0215400	conserved Plasmodium protein, unknown function	0.0857286	0.280704	0.103132	0.12639	313.378	0.704158	0.264377	7026.7	0.157276	0.0436315
PF3D7_0215500	conserved Plasmodium protein, unknown function	0.371184	0.394935	0	0.335671	92.4793	1.07943	0.256147	1886.9	-0.0470715	0.681978
PF3D7_0215600	conserved Plasmodium protein, unknown function	0.141246	0.270883	0.162623	0.374488	120.8	-0.439622	0.565372	2513.81	-0.336968	0.000640161
PF3D7_0215700	DNA-directed RNA polymerase II subunit RPB2, putative	0.70566	0.758044	0.633727	0.530677	1444.44	0.213075	0.276095	22649.8	0.122407	0.0893223
PF3D7_0215800	origin recognition complex subunit 5	0.894398	1.02317	0.572001	0.64464	319.328	0.556179	0.109822	4688.97	-0.0912552	0.267054
PF3D7_0215900	palmitoyltransferase DHHC11, putative	0	0.606308	0.699153	0	20.6041	0.431304	0.797896	401.695	0.172304	0.430816
PF3D7_0216000	DEAD/DEAH box helicase, putative	1.23442	1.47593	0.602134	1.53606	30.0459	0.349688	0.730705	360.879	0.265516	0.249116
PF3D7_0216100	conserved Plasmodium protein, unknown function	0.197176	0	0	0	38.4655	1.01075	0.611859	948.56	-0.513263	0.000186848
PF3D7_0216200	conserved Plasmodium protein, unknown function	0.174254	0.429942	0	0.354095	48.3302	0.618684	0.614607	1009.47	-0.266782	0.0474606
PF3D7_0216300	conserved Plasmodium protein, unknown function	0.431412	0.588354	0.281678	0.278841	82.0296	0.798091	0.345905	1529.25	-0.0680474	0.565983
PF3D7_0216400	vacuolar protein sorting-associated protein 45	2.5739	2.38879	2.01007	1.03163	117.714	0.621771	0.178881	1052.97	-0.343245	0.00986829
PF3D7_0216500	conserved Plasmodium protein, unknown function	2.01919	0.93809	2.12532	3.09663	100.064	-1.04542	0.0356838	875.518	0.235284	0.116867
PF3D7_0216600	MtN3-like protein	1.05905	1.0062	0.708822	1.12845	198.299	0.0154688	0.969737	2627.73	-0.240929	0.026399
PF3D7_0216700	autophagy-related protein 11, putative	0.145255	0.11097	0.100586	0.10219	432.127	0.179239	0.768374	9961.3	0.3788	1.11242e-05
PF3D7_0216800	TMEM121 domain-containing protein, putative	4.15743	4.36637	4.91392	5.33822	196.453	-0.397045	0.21745	906.841	-0.01863	0.89256
PF3D7_0216900	conserved Plasmodium protein, unknown function	0.352268	0	0	0	16.1936	0.161349	0.936013	376.984	0.337926	0.100468
PF3D7_0217000	conserved Plasmodium membrane protein, unknown function	0.536117	2.03056	0.670022	1.64906	26.4365	0.0250091	0.979719	315.686	-0.415552	0.0661478
PF3D7_0217100	ATP synthase subunit alpha, mitochondrial	0.996709	0.833484	1.19942	1.01816	979.96	-0.419566	0.0430325	12699.6	0.0940065	0.220757
PF3D7_0217200	conserved Plasmodium protein, unknown function	0.62776	0.56642	1.22404	1.16013	48.369	-1.11666	0.169283	683.585	0.564028	0.000373553
PF3D7_0217300	AP-2 complex subunit sigma, putative	0.933661	0.845735	0.865092	1.12232	53.1279	-0.311276	0.680757	704.598	-0.655162	3.88006e-05
PF3D7_0217400	conserved protein, unknown function	0.233045	0.331936	0.18062	0.295871	119.402	0.18132	0.809641	2446.34	-0.276277	0.00890033
PF3D7_0217500	calcium-dependent protein kinase 1	0.983101	1.1564	1.23457	1.42311	230.32	-0.451315	0.216023	2743.67	0.128237	0.235881
PF3D7_0217600	conserved Plasmodium protein, unknown function	0.578938	0.54563	0.416721	0.398327	244.006	0.341685	0.447761	4268	-0.0235275	0.790083
PF3D7_0217700	E2F-associated phosphoprotein, putative	0.0845201	0.241706	0.139831	0.215785	85.2668	-0.107064	0.917877	1874.11	0.136324	0.227935
PF3D7_0217800	40S ribosomal protein S26	0.896287	0.940844	1.0323	0.775191	852.037	-0.0802916	0.714793	11633.7	0.00103145	0.989405
PF3D7_0217900	conserved Plasmodium protein, unknown function	1.6319	1.43307	1.26297	1.04683	633.475	0.285764	0.213849	7117.82	-0.163364	0.0434745
PF3D7_0218000	replication factor C subunit 2, putative	1.03544	0.938792	0.801421	0.96135	429.453	0.00693496	0.980754	5785.77	0.0148808	0.85713
PF3D7_0218100	conserved protein, unknown function	6.2776	4.30479	4.82416	1.70212	30.9605	0.725858	0.394143	168.283	-0.427345	0.196849
PF3D7_0218200	SUZ domain-containing protein, putative	2.83507	2.36202	2.00235	3.05614	320.89	-0.0990484	0.726298	2380.24	0.0980212	0.354918
PF3D7_0218300	rRNA methyltransferase, putative	0.475221	0.307607	0.150783	0	146.662	2.34139	0.0312528	3098.64	-0.135024	0.163411
PF3D7_0218400	ATP-dependent RNA helicase DDX47, putative	1.18464	1.47991	1.48975	1.54433	327.722	-0.283783	0.336157	3529.26	-0.0650991	0.485352
PF3D7_0218500	small nuclear ribonucleoprotein Sm D2, putative	0.134613	0.326882	0.140189	0	207.602	1.7519	0.0570595	4700.89	-0.224795	0.0306879
PF3D7_0218600	patatin-like phospholipase, putative	0.529164	0.62606	0.316888	0.745035	414.656	0.0413051	0.903898	6955.89	0.310856	0.000416198
PF3D7_0218700	pre-mRNA-processing protein 45, putative	0.220498	0.232622	0.176064	0.272734	180.073	-0.100746	0.877851	3792.62	-0.059579	0.49988
PF3D7_0219100	saccharopine dehydrogenase, putative	1.82366	1.63104	1.42876	1.05803	134.332	0.353146	0.478885	1396.63	0.683675	8.59591e-08
PF3D7_0219200	40S ribosomal protein S30	0.282031	0.356258	0.458365	0.306696	569.6	-0.334808	0.311236	10918	0.0363362	0.65773
PF3D7_0219300	conserved Plasmodium protein, unknown function	0.200952	0.126611	0	0.162435	42.9479	0.634268	0.718794	990.182	-0.602351	1.18749e-05
PF3D7_0219400	ribosome associated membrane protein RAMP4, putative, unspecified product	0.333235	0.57689	0.579266	0.356442	298.466	-0.0721058	0.858484	5305.5	-0.104832	0.237905
PF3D7_0219500	pseudouridine synthase, putative	0.0803149	0.0536757	0	0	153.057	2.45454	0.129951	3801.77	0.0174714	0.851607
PF3D7_0219600	replication factor C subunit 1, putative	1.44951	1.60627	1.42095	1.42483	819.474	-0.00916599	0.963738	8670.11	0.0972643	0.197957
PF3D7_0219700	Plasmodium exported protein (PHISTc), unknown function	1.19289	1.69036	0.953613	1.72882	74.1073	-0.00515786	0.993187	814.62	0.324311	0.0256955
PF3D7_0219800	Plasmodium exported protein (PHISTc), unknown function	0.100959	0.0586883	0	0	65.2155	1.43963	0.41797	1611.21	0.0322851	0.771164
PF3D7_0219900	Plasmodium exported protein, unknown function	2.96759	0	0	4.72337	12.9201	-1.33179	0.340006	102.62	-0.193474	0.621446
PF3D7_0220000	liver stage antigen 3	1.40356	1.32779	1.575	1.49551	3694.59	-0.292123	0.040965	39447.3	0.122131	0.0978505
PF3D7_0220100	DnaJ protein, putative	0.580999	0.22348	0.419063	0.424982	88.9468	-0.351805	0.647251	1632.8	0.127668	0.285198
PF3D7_0220200	Plasmodium exported protein, unknown function	0.520024	0.482806	0.521576	0.529679	874.647	-0.209321	0.389138	14970.3	-0.0690102	0.347398
PF3D7_0220300	Plasmodium exported protein, unknown function	0	0.595819	0.423172	1.342	37.8367	-1.46056	0.144671	616.963	0.165498	0.308553
PF3D7_0220400	DnaJ protein, putative, pseudogene	0	0	0	0	0.771117	-1.39239	0.594921	19.7668	0.471349	0.577699
PF3D7_0220500	Plasmodium exported protein (hyp2), unknown function	0	3.4165	0	0	11.0158	3.01421	0.0675629	170.127	-0.250334	0.404941
PF3D7_0220600	Plasmodium exported protein (hyp9), unknown function	0.418905	0.860313	0.664592	0.319587	268.576	0.401109	0.328951	4465.93	0.0715662	0.399906
PF3D7_0220700	Plasmodium exported protein (hyp9), unknown function	0.962463	0.95397	0.446317	1.34993	86.486	-0.0953579	0.875406	1169.38	0.282643	0.0256754
PF3D7_0220800	cytoadherence linked asexual protein 2	1.57228	1.17137	1.74841	1.2519	210.784	-0.2781	0.439772	2262.44	-0.0258822	0.798787
PF3D7_0220900	Plasmodium exported protein, unknown function, pseudogene	0	0	NA	NA	2.05309	-6.67507	0.315529	1.65633	4.33697	0.181816
PF3D7_0221000	Plasmodium exported protein, unknown function	0	NA	NA	0	0.0306372	-2.18712	0.754317	0.781706	1.26359	0.775343
PF3D7_0221100	Plasmodium exported protein, unknown function, pseudogene	14.6896	10.762	0	0	4.36755	1.73168	0.354482	13.8274	0.356892	0.725594
PF3D7_0221200	Plasmodium exported protein (hyp15), unknown function	0.517786	0.474742	0.0851617	0.252997	162.73	1.32422	0.0675448	3147.81	0.142373	0.189309
PF3D7_0221300	Plasmodium exported protein, unknown function, pseudogene	0	NA	NA	NA	0.0107983	-2.68306	0.704183	0.274692	1.75873	0.724839
PF3D7_0221500	Pfmc-2TM Maurer's cleft two transmembrane protein, pseudogene	0	0	0	0	2.38207	-0.453804	0.838633	61.0762	-0.469387	0.324355
PF3D7_0221600	Plasmodium exported protein, unknown function, pseudogene	0	NA	NA	NA	3.19095	-2.8548	0.665988	0.274692	1.75873	0.724839
PF3D7_0221650	Plasmodium exported protein, unknown function, pseudogene	0	NA	NA	NA	0.0215967	-3.6735	0.599415	0.549384	2.74567	0.574755
PF3D7_0221700	Plasmodium exported protein, unknown function	0	15.6538	0	18.3687	4.42958	-0.657407	0.735192	17.6558	0.656064	0.472384
PF3D7_0221800	hypothetical protein	0	NA	0	0	0.169629	-0.220255	0.961715	4.34414	-0.704908	0.713517
PF3D7_0222000	exported protein family 1	NA	NA	NA	NA	0	NA	NA	0	NA	NA
PF3D7_0222100	Pfmc-2TM Maurer's cleft two transmembrane protein	0	0	0	0	0.215164	-0.349604	0.925696	5.51497	-0.576357	0.712949
PF3D7_0222200	exported protein family 3	NA	NA	NA	NA	0	NA	NA	0	NA	NA
PF3D7_0222300	exported protein family 4, pseudogene	0	21.524	0	0	1.03796	1.0355	0.683692	4.16291	-0.561516	0.75062
PF3D7_0300600	Plasmodium exported protein, unknown function, fragment	NA	NA	NA	NA	0	NA	NA	0	NA	NA
PF3D7_0301000	acyl-CoA synthetase	73.448	86.0958	NA	NA	4.37218	-3.30481	0.190275	0.832257	3.34352	0.430722
PF3D7_0301100	Plasmodium exported protein (hyp13), unknown function	0	0	NA	NA	0.0542246	-5.00049	0.471747	1.38164	4.07526	0.240415
PF3D7_0301200	serine/threonine protein kinase, FIKK family	0.829921	1.99065	1.16327	4.49845	20.349	-0.859278	0.40881	181.986	0.207125	0.490746
PF3D7_0301300	epoxide hydrolase 1	0.512726	0.745879	1.19115	0.856015	58.2935	-0.630879	0.40488	821.654	-0.174833	0.346076
PF3D7_0301400	Plasmodium exported protein, unknown function	2.98825	2.72987	2.67303	2.27074	318.038	0.0983642	0.728507	2293.35	-0.135034	0.219795
PF3D7_0301500	Plasmodium exported protein, unknown function	0.57531	1.06696	0.752047	0.444702	76.3642	0.58305	0.406068	1163.69	-0.372617	0.0203284
PF3D7_0301600	Plasmodium exported protein (hyp1), unknown function	1.30634	1.0801	0.496261	1.26826	276.351	0.265311	0.454774	3542.96	0.226669	0.017971
PF3D7_0301700	Plasmodium exported protein, unknown function	1.11739	1.15651	0.869727	1.01867	421.585	0.124991	0.666264	5392	0.119248	0.170651
PF3D7_0301800	Plasmodium exported protein, unknown function	1.01541	0.57912	0.992265	1.11138	37.1924	-0.63843	0.483654	501.494	-0.0613504	0.736256
PF3D7_0301900	conserved protein, unknown function	5.44059	0	0	1.57446	8.93267	0.368209	0.841588	102.436	-0.298052	0.488198
PF3D7_0302000	pre-mRNA-splicing factor PRP46, putative	1.12529	0.910783	0.474225	0.714441	373.42	0.605491	0.0649423	5409	-0.0149546	0.851097
PF3D7_0302100	serine/threonine protein kinase	0.792714	0.884052	0.713757	0.690007	687.68	0.158367	0.522092	10105.6	0.16793	0.0255058
PF3D7_0302200	cytoadherence linked asexual protein 3.2	32.2455	58.4601	60.4289	69.7259	201.931	-0.716651	0.0361481	99.7923	0.396936	0.308604
PF3D7_0302500	cytoadherence linked asexual protein 3.1	8.02189	8.10531	12.9251	13.6844	1597.36	-0.851485	1.79751e-08	3646.36	0.18279	0.0491305
PF3D7_0302600	ABC transporter B family member 4, putative	0.246332	0.0967369	0.127504	0.672708	94.9578	-1.56885	0.068634	1910.38	0.120094	0.24909
PF3D7_0302700	CDGSH iron-sulfur domain-containing protein, putative	0.304132	0.761068	0.665131	0.874004	68.8729	-0.556204	0.436074	1078.11	-0.0944279	0.474437
PF3D7_0302800	RNA-binding protein, putative	0.954903	0.605091	0.251489	0.672024	62.1371	0.522858	0.53855	996.447	0.214832	0.112322
PF3D7_0302900	exportin-1, putative	2.11803	1.69847	1.81889	2.02365	1203.87	-0.15562	0.366999	10844.1	0.0168751	0.822925
PF3D7_0303000	N-ethylmaleimide-sensitive fusion protein	9.1429	9.49883	7.46117	11.2576	392.848	-0.10998	0.665798	1015.45	-0.0113049	0.939314
PF3D7_0303100	CLP1 P-loop domain-containing protein, putative	4.79425	3.05666	3.49633	4.34571	172.066	-0.167364	0.649978	929.199	-0.0948569	0.54486
PF3D7_0303200	HAD superfamily protein, putative	0.889679	0.728984	0.769455	1.14344	660.331	-0.382644	0.120614	9196.45	0.266301	0.00125947
PF3D7_0303300	DNA-directed RNA polymerases I, II, and III subunit RPABC2, putative	1.00061	0.684452	1.0027	0.785604	342.385	-0.252292	0.442336	4771.08	0.0471201	0.60415
PF3D7_0303400	palmitoyltransferase DHHC1	2.1273	1.83617	1.9573	1.70305	165.614	-0.0234087	0.952334	1498.05	-0.117225	0.342531
PF3D7_0303500	spindle pole body protein, putative	2.95536	3.03174	2.33391	2.3587	440.608	0.246109	0.334346	3150.31	0.229683	0.023175
PF3D7_0303600	plasmoredoxin	2.83583	2.54291	2.90818	0.958365	39.3975	0.471021	0.54356	325.498	-0.437921	0.0572016
PF3D7_0303700	lipoamide acyltransferase component of branched-chain alpha-keto acid dehydrogenase complex	0.520389	0.625837	0.47547	0.806371	562.683	-0.291795	0.300533	9111.67	0.115663	0.144895
PF3D7_0303800	IBR domain protein, putative	0.924705	1.30944	0.681293	1.59938	112.49	-0.0868716	0.862943	1373.02	-0.0382856	0.769866
PF3D7_0303900	phosphatidylethanolamine-binding protein, putative	1.61424	1.21262	1.6272	3.61351	15.4367	-1.16404	0.375017	123.539	-0.798413	0.0214099
PF3D7_0304000	inner membrane complex protein 1a, putative	2.05449	3.00334	0	0	9.96941	2.41097	0.147448	112.417	0.383635	0.317976
PF3D7_0304100	inner membrane complex protein 1e, putative	1.89952	2.43996	0	0.713346	22.8627	2.31684	0.128324	264.435	0.0307037	0.899092
PF3D7_0304200	EH domain-containing protein	3.25608	2.49402	4.15946	3.60813	315.471	-0.585883	0.0315699	1877.02	-0.111154	0.312758
PF3D7_0304300	conserved Plasmodium protein, unknown function	0.352268	0.375964	0.65925	0.219327	53.8908	-0.35111	0.714223	987.838	-0.0338893	0.812261
PF3D7_0304400	60S ribosomal protein L44	0.368363	0.323633	0.432712	0.26783	1104.97	-0.129996	0.609502	21215.3	0.0168791	0.82577
PF3D7_0304500	1-cys-glutaredoxin-like protein-1	0.219411	0.382803	0	0	137.895	4.61947	0.00205779	3136.78	-0.244942	0.010781
PF3D7_0304600	circumsporozoite (CS) protein	0.35872	0.524335	1.13274	0	43.7119	-0.369407	0.717867	754.754	0.61939	3.38959e-05
PF3D7_0304700	conserved Plasmodium protein, unknown function	0	0	0	0	11.2205	-1.13583	0.585793	287.495	0.21224	0.359645
PF3D7_0304800	conserved Plasmodium membrane protein, unknown function	0.314552	1.97921	0.43739	0.797193	36.5486	0.953124	0.328202	513.521	-0.0611012	0.725019
PF3D7_0304900	conserved protein, unknown function	0.29938	0.640912	0.357813	0.433905	85.6634	0.272976	0.722944	1541.31	0.337421	0.00504829
PF3D7_0305000	elongation factor Ts	0.422888	0.53766	0.226112	0.257565	216.298	0.903633	0.10514	4120.17	0.0438231	0.606035
PF3D7_0305100	conserved Plasmodium protein, unknown function	1.21228	1.19085	1.36745	1.30525	532.647	-0.272202	0.28672	6158.38	0.347771	0.000115521
PF3D7_0305200	conserved Plasmodium protein, unknown function	1.20407	1.57093	1.56555	2.21942	196.051	-0.48453	0.189545	1951.33	0.152436	0.204114
PF3D7_0305300	conserved Plasmodium membrane protein, unknown function	2.38951	2.09222	2.06253	2.20371	501.673	-0.0618571	0.791589	4137.83	0.0608442	0.491977
PF3D7_0305400	conserved protein, unknown function	0.253706	0.502505	0.178323	0.287948	64.9127	0.611078	0.540616	1292.55	-0.166785	0.181395
PF3D7_0305500	conserved Plasmodium protein, unknown function	2.39217	2.52353	1.89959	2.70674	1194.42	-0.00802405	0.964768	9330.48	0.155407	0.0721978
PF3D7_0305600	DNA-(apurinic or apyrimidinic site) lyase, putative	1.23409	0.942655	0.930301	1.044	718.992	-0.0254857	0.908827	9218	-0.286647	8.16668e-05
PF3D7_0305700	ubiquitin-conjugating enzyme E2, putative	0.613942	0.551307	0.627447	0.374325	445.863	0.106201	0.747532	7513.41	0.0541952	0.505647
PF3D7_0305800	P-loop containing nucleoside triphosphate hydrolase, putative	0	0	0	0	3.53061	-2.14744	0.322266	90.3713	1.22395	0.00206856
PF3D7_0305900	conserved Plasmodium protein, unknown function	0	0	0	0	1.32008	-2.06241	0.395168	33.8256	1.1423	0.0995252
PF3D7_0306000	conserved protein, unknown function	1.25246	1.55128	0.951262	1.19347	162.172	0.249441	0.55639	1908.9	-0.288457	0.0124335
PF3D7_0306100	conserved Plasmodium protein, unknown function	1.3367	1.4333	1.14312	1.11626	234.96	0.229841	0.537171	2725.62	-0.0883614	0.468905
PF3D7_0306200	activator of Hsp90 ATPase	1.1794	0.989123	1.10962	0.993874	355.673	-0.085166	0.781097	4494.08	-0.125498	0.188816
PF3D7_0306300	glutaredoxin 1	0.248426	0.295285	0.269962	0.223849	827.366	0.0193908	0.950838	16977	-0.216696	0.00907183
PF3D7_0306400	FAD-dependent glycerol-3-phosphate dehydrogenase, putative	1.12212	0.859853	1.11843	1.21795	639.881	-0.404785	0.080559	8007.8	-0.0312779	0.676257
PF3D7_0306500	cytochrome c oxidase subunit ApiCOX35, putative	0.238412	0.598047	0.538996	0.450765	263.176	-0.269617	0.525073	4686.81	-0.122893	0.173317
PF3D7_0306600	ATP synthase-associated protein, putative	0.533198	0.574856	0.386387	0.152966	131.237	0.979986	0.155146	2431.19	-0.140873	0.182841
PF3D7_0306700	ER membrane protein complex subunit 5, putative	0.481626	0.704548	0.445226	0	81.735	1.58919	0.0908281	1542.55	-0.339727	0.0062913
PF3D7_0306800	T-complex protein 1 subunit beta	0.886177	0.998314	0.884016	0.91365	1379.48	-0.0427403	0.810846	18734.1	0.153028	0.0257948
PF3D7_0306900	40S ribosomal protein S23, putative	0.308333	0.351156	0.404357	0.318679	1588.21	-0.249936	0.272331	30529.9	-0.0276182	0.742627
PF3D7_0307100	40S ribosomal protein S12, putative	1.21185	0.9339	1.43652	1.14732	1387.1	-0.405142	0.034333	16564.7	-0.0453135	0.570082
PF3D7_0307200	60S ribosomal protein L7, putative	0.479705	0.413311	0.525359	0.45051	2674.16	-0.263487	0.138768	47202.9	0.0516459	0.478272
PF3D7_0307300	microtubule-associated protein RP/EB family, putative	0	0	0	73.4746	4.47239	-4.15561	0.0343953	12.7165	0.812872	0.442245
PF3D7_0307400	ATP-dependent Clp protease proteolytic subunit	1.502	1.00595	1.20145	1.512	255.042	-0.316796	0.344423	2882.89	-0.135589	0.154845
PF3D7_0307500	spindle and kinetochore-associated protein 2, putative	2.70309	2.64993	2.53683	3.2336	300.231	-0.250301	0.367792	2074.51	-0.304942	0.00309293
PF3D7_0307600	conserved Plasmodium protein, unknown function	0.194822	0.255023	0.270877	0.157859	191.381	-0.0185337	0.977273	4043.34	-0.0444924	0.636494
PF3D7_0307700	conserved Plasmodium protein, unknown function	0.565679	0.781349	0.658288	0.623439	1252.74	-0.0128456	0.949134	19660.4	0.0768084	0.269126
PF3D7_0307800	conserved Plasmodium protein, unknown function	0.396035	0.406112	0.384485	0.316171	237.299	0.0815124	0.869146	4458.65	0.249901	0.00443551
PF3D7_0307900	conserved Plasmodium protein, unknown function	0.248135	0.882129	0	0	55.571	3.84216	0.0114792	1123.74	0.202831	0.141954
PF3D7_0308000	DNA polymerase delta small subunit, putative	0.892171	1.06838	0.480649	0.861031	271.12	0.412833	0.259306	3883.17	-0.152203	0.0949802
PF3D7_0308100	zinc finger protein, putative	5.38035	4.25595	7.20973	6.77131	324.201	-0.684696	0.00771466	1250.97	0.212751	0.0836191
PF3D7_0308200	T-complex protein 1 subunit eta	0.823874	0.842287	1.02765	0.933236	1482.6	-0.362157	0.048429	20316.7	0.221057	0.00377848
PF3D7_0308300	conserved Plasmodium protein, unknown function	5.21965	9.24519	11.9328	10.1255	83.9594	-0.723562	0.135392	215.924	-0.312874	0.252727
PF3D7_0308500	activator of Hsp90 ATPase, putative	0.331764	0.469688	0.447567	0.495068	561.517	-0.34163	0.268979	10129.8	-0.002163	0.97887
PF3D7_0308600	pre-mRNA-processing factor 19, putative	0.729995	0.758378	0.649161	0.745515	465.346	-0.0386271	0.895597	7035.4	0.203343	0.00900506
PF3D7_0308700	conserved protein, unknown function	1.66927	1.23435	3.81445	2.07458	43.0535	-1.14932	0.126299	342.174	-0.332721	0.113374
PF3D7_0308800	conserved protein, unknown function	0.476935	0.676145	0.582255	0.757471	92.2688	-0.305734	0.62839	1470.02	-0.285119	0.0127986
PF3D7_0308900	splicing factor 3B subunit 1, putative	0.904858	0.991031	0.69975	1.21494	507.998	-0.10954	0.693015	6828.18	0.155189	0.0976859
PF3D7_0309000	dual specificity protein phosphatase	1.44725	1.38481	1.28469	0.920831	249.91	0.263686	0.440481	2927.93	-0.58095	2.25793e-09
PF3D7_0309100	conserved Plasmodium protein, unknown function	0	0	0	0	13.3685	-1.76353	0.396609	342.182	0.840103	0.000154158
PF3D7_0309200	serine/threonine protein kinase, putative	1.62987	1.44665	1.71225	2.03819	431.568	-0.411108	0.120286	4220.53	0.364618	0.000154716
PF3D7_0309300	N2227-like protein, putative	1.56051	1.14229	0.761473	1.02217	242.525	0.42846	0.251068	2991.4	0.0504967	0.600041
PF3D7_0309500	asparagine synthetase [glutamine-hydrolyzing], putative	0.565221	0.629557	0.617647	0.540777	1579.08	-0.0666903	0.72454	25825.2	-0.0346373	0.627407
PF3D7_0309600	60S acidic ribosomal protein P2	0.723954	0.630716	0.961269	0.9968	1111.85	-0.680733	0.000683996	15845.4	0.134083	0.0670875
PF3D7_0309700	SECIS-binding protein 2, putative	0	1.11813	0	0	5.04182	0.988391	0.633678	106.844	-0.497905	0.174475
PF3D7_0309800	YTH domain-containing protein, putative	0.382542	1.04359	0.324666	0	42.7799	2.2937	0.128542	782.013	0.0496408	0.747369
PF3D7_0309900	conserved Plasmodium protein, unknown function	1.38023	0.402317	0.271469	0.253361	51.8477	1.40734	0.214114	864.349	0.0971875	0.514604
PF3D7_0310000	50S ribosomal protein L9, apicoplast, putative	0.283583	0.524441	0.207255	0.161011	57.8898	1.12026	0.334486	1163.45	-0.0915123	0.479694
PF3D7_0310100	calcium-dependent protein kinase 3	0.241605	0.282745	0	0	17.9342	-1.158	0.49666	375.895	3.21338	4.99984e-47
PF3D7_0310200	phd finger protein, putative	1.372	1.55438	1.44419	1.48935	716.32	-0.114285	0.620068	7627.96	0.337547	0.000279245
PF3D7_0310300	phosphoglycerate mutase, putative	1.73886	2.13614	1.79295	2.18783	461.565	-0.13072	0.596778	4096.45	0.0958321	0.293474
PF3D7_0310400	parasite-infected erythrocyte surface protein	2.66064	2.65677	2.96032	3.24125	1686.89	-0.334343	0.0282738	11424	0.0135878	0.863385
PF3D7_0310500	ATP-dependent RNA helicase DHX57, putative	2.27974	2.4778	1.61518	2.25526	727.002	0.204913	0.339998	6075.14	0.0560676	0.537896
PF3D7_0310600	eukaryotic translation initiation factor 3 subunit K, putative, unspecified product	2.49999	1.66663	2.09657	1.24486	235.285	0.191833	0.597898	2186.38	-0.0684844	0.614886
PF3D7_0310700	trafficking protein particle complex subunit 4, putative	1.41246	0.924857	0.680587	0.516215	73.5936	0.80142	0.271505	1045.05	-0.1819	0.287791
PF3D7_0310800	conserved Plasmodium protein, unknown function	0.310071	0.383714	0.265021	0.101251	96.5964	0.911672	0.336939	1975.43	0.118961	0.286446
PF3D7_0310900	conserved Plasmodium protein, unknown function	3.54095	3.13279	3.10375	3.39294	283.134	-0.079898	0.784232	1739.03	-0.193526	0.110313
PF3D7_0311000	conserved Plasmodium protein, unknown function	0	0	NA	NA	0.0981167	-5.85582	0.340962	2.50495	4.93284	0.0717123
PF3D7_0311100	pre-mRNA splicing factor, putative	0.272534	0.271444	0.212871	0.253847	271.245	0.109801	0.837634	5589.99	0.217896	0.0143443
PF3D7_0311200	valine--tRNA ligase, putative	0.183391	0.104106	0	0	73.1199	2.37024	0.144541	1753.45	0.102435	0.362553
PF3D7_0311300	phosphatidylinositol 3- and 4-kinase, putative	1.27557	1.08376	1.38672	1.59302	681.324	-0.485805	0.0252184	7624.13	0.0619069	0.412602
PF3D7_0311400	kinase-related protein PKRP, putative	4.00625	5.81728	11.3904	23.2025	24.1136	-1.97155	0.0234081	70.2464	1.42078	0.00216101
PF3D7_0311500	conserved protein, unknown function	4.20275	2.61849	1.97735	3.17919	144.573	0.147837	0.715215	960.708	-0.27813	0.0688129
PF3D7_0311600	dolichyl-diphosphooligosaccharide--protein glycosyltransferase subunit OST1, putative	1.15326	1.46566	1.05457	0.688825	167.151	0.506696	0.254802	2094.47	0.0765227	0.466553
PF3D7_0311700	plasmepsin VI	0	0	0	0	9.85482	-1.81496	0.387802	252.264	0.890514	0.00119414
PF3D7_0311800	ATP synthase F0 subunit d-like protein, putative	0.246654	0.287211	0.123827	0.362718	279.04	-0.0102205	0.983904	5742.66	0.0427632	0.586099
PF3D7_0311900	heptatricopeptide repeat-containing protein, putative	1.60542	0.974669	0.799324	0	18.4003	1.56085	0.330224	269.722	-0.207055	0.422769
PF3D7_0312000	conserved protein, unknown function	0.267246	0.905591	0.206784	0.347535	106.647	1.00263	0.159621	1984.55	-0.477455	4.8708e-05
PF3D7_0312100	E3 ubiquitin-protein ligase	0.72577	0.97137	0.623339	0.66015	214.134	0.303376	0.473708	3206.29	-0.0307052	0.755788
PF3D7_0312200	tetratricopeptide repeat protein, putative	1.75713	1.40156	1.69584	1.1227	52.2759	0.00605877	0.993124	545.735	-0.38804	0.0347707
PF3D7_0312300	26S proteasome regulatory subunit RPN12, putative	4.03923	3.86361	4.40523	4.90721	393.389	-0.380671	0.115041	1945.26	-0.0492319	0.644361
PF3D7_0312400	glycogen synthase kinase 3	0.959794	0.783551	0.875141	0.730948	1238.47	-0.0260879	0.897015	17542.5	-0.221096	0.00318484
PF3D7_0312500	major facilitator superfamily-related transporter, putative	4.45139	3.98742	4.56939	4.35047	234.522	-0.207254	0.489909	1157.18	0.0082611	0.947779
PF3D7_0312800	60S ribosomal protein L26, putative	0.270312	0.270702	0.341083	0.268664	1265.07	-0.298395	0.249239	25360.9	-0.0806135	0.339781
PF3D7_0312900	hypothetical protein	0	0	0	0	27.7292	-3.8786	0.0597159	708.828	2.95589	7.2921e-72
PF3D7_0313000	conserved Plasmodium protein, unknown function	1.71976	1.87264	1.84584	2.08896	264.393	-0.258825	0.400265	2391.93	-0.240769	0.0155309
PF3D7_0313100	ubiquitin-protein ligase, putative	0.461398	0.41622	0.351898	0.461746	679.141	-0.0288108	0.919645	12372.8	0.0158819	0.827466
PF3D7_0313200	conserved protein, unknown function	0.282221	0.246457	0	0.142669	56.9688	1.58527	0.312843	1266.54	-0.232043	0.0622976
PF3D7_0313300	YGGT family protein, putative	0.348508	0.422038	0.212243	0	54.2818	2.09891	0.173034	1144.84	-0.264259	0.0909993
PF3D7_0313400	conserved Plasmodium protein, unknown function	0.586021	0.557615	0.789323	1.00041	52.9307	-0.729359	0.378015	800.802	0.176222	0.326695
PF3D7_0313500	Ras-like G protein	0.882258	0.64929	0.305782	0.150872	84.2393	1.58313	0.0849442	1462.94	0.0371713	0.756863
PF3D7_0313600	conserved Plasmodium protein, unknown function	0	0	0.0423631	0.0870381	238.612	-4.35508	0.00924163	5951.77	0.408364	1.03597e-05
PF3D7_0313700	conserved Plasmodium protein, unknown function, unspecified product	0.173944	0.107822	0.06052	0.0998071	164.87	0.570989	0.563249	3823.97	-0.12154	0.167704
PF3D7_0313800	conserved Plasmodium protein, unknown function	0.339056	0.272377	0.269373	0.296553	222.608	-0.0428234	0.936511	4447.12	-0.375875	1.49766e-05
PF3D7_0313900	conserved Plasmodium protein, unknown function	38.6568	18.1254	26.0351	27.553	22.2611	-0.181886	0.844097	20.6623	0.0742265	0.926358
PF3D7_0314000	HSP20-like chaperone, putative	1.10344	0.811091	0.788754	0.709573	254.548	0.183527	0.629317	3588.53	-0.17026	0.0848024
PF3D7_0314100	vesicle transport v-SNARE protein, putative	0.398362	0.970484	0.335834	0.384237	87.4535	0.855019	0.259614	1504.63	0.0165035	0.897277
PF3D7_0314200	conserved Plasmodium protein, unknown function	0.57471	0.576106	0.63834	0.313102	84.0572	0.176702	0.808581	1425.12	0.0764061	0.53351
PF3D7_0314300	DER1-like protein	6.61693	7.93791	4.03993	1.49948	33.4346	1.33224	0.120784	147.958	-0.141901	0.662335
PF3D7_0314400	serine/threonine protein phosphatase 6, putative	0.626422	0.646825	0.343644	0.794972	177.738	-0.0176212	0.970606	2877.73	0.0994701	0.300221
PF3D7_0314500	conserved Plasmodium protein, unknown function	2.83065	2.60432	2.30317	2.80513	174.913	-0.0382726	0.915954	1265.77	-0.201408	0.122053
PF3D7_0314600	conserved protein, unknown function	0.153979	0.534757	0.188271	0.742168	60.7522	-0.354216	0.684504	1121.96	-0.132498	0.313526
PF3D7_0314700	RING finger protein RNF1	3.20311	3.65359	2.46471	4.07115	342.201	0.000648959	0.998157	2094.31	0.168189	0.164097
PF3D7_0314800	conserved Plasmodium protein, unknown function	0	6.45719	4.23828	0	14.0392	0.979959	0.433746	107.074	-0.394272	0.278949
PF3D7_0314900	conserved Plasmodium membrane protein, unknown function	0.273041	0.522698	0.135667	0.757471	80.1837	-0.178228	0.812748	1458.46	-0.42878	0.000336954
PF3D7_0315000	zinc finger protein, putative	0.64428	0.642506	0.584122	0.913674	46.3555	-0.350848	0.686682	701.324	-0.616335	0.000196141
PF3D7_0315100	eukaryotic translation initiation factor 4E	0.795153	1.13284	0.981058	0.586474	320.947	0.266812	0.433783	4476.67	0.115935	0.198275
PF3D7_0315200	circumsporozoite- and TRAP-related protein	0	12.2994	0	0	1.7405	-0.105789	0.964568	22.1127	0.578909	0.522896
PF3D7_0315300	conserved Plasmodium protein, unknown function	0.309255	0	0.266182	0	30.7114	-0.412327	0.834889	690.8	-0.53058	0.00141237
PF3D7_0315400	conserved Plasmodium protein, unknown function	2.95565	2.40381	2.57233	2.40949	268.78	-0.0310865	0.920755	1980.05	-0.245388	0.0491744
PF3D7_0315500	mitochondrial ribosomal protein L29/L47 precursor, putative	0.719536	0.655077	0.50267	0.760301	192.934	-0.0511807	0.909586	3016.12	0.00346012	0.973425
PF3D7_0315600	zinc finger protein, putative	0.418507	2.39821	1.43626	2.81392	45.8197	-0.46483	0.502884	429.323	-0.225297	0.238272
PF3D7_0315700	conserved Plasmodium membrane protein, unknown function	0	0	0	3.28991	5.27965	-3.06741	0.149658	84.2379	0.704572	0.104923
PF3D7_0315800	zinc finger protein, putative	0.554003	0.573426	0.712911	0.317996	219.511	0.054355	0.904281	3707.41	-0.023091	0.799504
PF3D7_0315900	conserved Plasmodium protein, unknown function	0	NA	NA	NA	0.0107983	-2.68306	0.704183	0.274692	1.75873	0.724839
PF3D7_0316000	microneme associated antigen	1.02724	0.935824	0.972843	1.77047	33.4457	-0.637759	0.484363	392.569	-0.591088	0.00256368
PF3D7_0316100	mitochondrial ribosomal protein L27 precursor, putative	1.20548	1.23475	0.446681	0.57154	68.8408	1.11493	0.140048	981.943	-0.233605	0.0822991
PF3D7_0316200	conserved Plasmodium protein, unknown function	1.14085	0.871522	1.09129	0.943034	344.887	-0.171996	0.580832	4448.8	-0.548902	1.59231e-09
PF3D7_0316300	inorganic pyrophosphatase, inorganic pyrophosphatase, putative	0.297939	0.381981	0.306788	0.303495	948.965	0.0858876	0.745725	18581.1	-0.740825	7.25777e-26
PF3D7_0316400	conserved protein, unknown function	0.324837	0.31225	0.152337	0.468987	318.925	-0.0746338	0.870744	6300.99	0.279566	0.00231995
PF3D7_0316500	kinetochore protein NUF2, putative	0.646802	0.717817	0.733986	1.06155	175.446	-0.500102	0.253625	2530.76	-0.291025	0.00291428
PF3D7_0316600	formate-nitrite transporter	0.929989	0.826768	1.06865	0.866688	1198.48	-0.261181	0.181122	16221.8	-0.133401	0.0889906
PF3D7_0316700	protein YOP1, putative	0.695669	1.3115	0.810497	0.880213	305.251	0.150662	0.661731	4164.77	-0.0458787	0.645998
PF3D7_0316800	40S ribosomal protein S15A, putative	0.553602	0.499313	0.699952	0.548894	1383.1	-0.37445	0.0698768	22768.9	-0.00442552	0.95437
PF3D7_0316900	E3 ubiquitin-protein ligase, putative	1.80795	1.40708	1.26335	0.562511	188.736	0.719225	0.0857275	2239.33	-0.309025	0.00956046
PF3D7_0317000	proteasome subunit alpha type-3, putative	0.92579	0.917408	0.948346	0.831123	1050.97	-0.0707955	0.733176	14378.6	-0.182465	0.0252622
PF3D7_0317100	6-cysteine protein	0.312545	0.400446	0	0	18.9666	1.33523	0.431732	403.022	0.719748	0.000210115
PF3D7_0317200	cdc2-related protein kinase 4	1.36683	1.26056	1.47584	1.53391	2212.41	-0.323698	0.0317361	24021.6	0.0894307	0.214832
PF3D7_0317300	conserved Plasmodium protein, unknown function	2.67901	2.28333	1.9852	2.39835	966.03	0.0522741	0.793273	7619.61	0.244981	0.00675118
PF3D7_0317400	DNA replication complex GINS protein, putative	3.06033	2.67762	1.61757	2.35748	67.7724	0.375929	0.52147	525.053	-0.136929	0.439714
PF3D7_0317500	kinesin-5	2.64153	2.76048	2.32654	3.18736	480.945	-0.125929	0.605283	3414.14	0.21879	0.0331632
PF3D7_0317600	40S ribosomal protein S11, putative	0.394784	0.415332	0.428758	0.386533	1544.56	-0.135757	0.531678	28447.7	0.106002	0.180739
PF3D7_0317700	CPSF (cleavage and polyadenylation specific factor), subunit A, putative	3.39731	3.25514	2.61332	2.82791	846.577	0.172189	0.362803	5558.35	-0.0395475	0.645453
PF3D7_0317800	26S proteasome non-ATPase regulatory subunit 9, putative	1.35611	1.25008	1.04507	1.41951	344.57	-0.0662708	0.82294	3966.52	-0.342666	0.000252199
PF3D7_0317900	conserved protein, unknown function	0.818109	0.886976	1.04375	0.605085	146.192	-0.0559768	0.906488	2064.57	-0.498277	2.1e-06
PF3D7_0318000	conserved Plasmodium protein, unknown function	0	0	0	0	0.730387	-2.37804	0.376843	18.698	1.45934	0.108611
PF3D7_0318100	stomatin-like protein, putative	0.347037	0.499831	0.365076	0.841313	186.015	-0.616242	0.195747	3185.81	0.0011087	0.990233
PF3D7_0318200	DNA-directed RNA polymerase II subunit RPB1	0.89078	1.06778	0.695536	0.714691	2153.2	0.359069	0.0346203	30474.7	0.122669	0.103242
PF3D7_0318300	conserved Plasmodium protein, unknown function	1.04973	1.097	1.16121	1.60503	197.869	-0.44887	0.255315	2341.84	0.216668	0.0730014
PF3D7_0318400	conserved Plasmodium protein, unknown function	0	0	0	0	7.56686	0.173919	0.934094	194.192	-1.09731	8.22659e-05
PF3D7_0318500	conserved Plasmodium protein, unknown function	7.21847	5.95819	6.25558	8.2192	105.825	-0.272966	0.559654	355.58	0.255882	0.287374
PF3D7_0318600	cleavage and polyadenylation specificity factor, putative	0.199858	0.390812	0.691198	0.43284	121.213	-0.918841	0.143728	2209.8	0.324883	0.00147129
PF3D7_0318700	conserved Plasmodium protein, unknown function	0	8.39959	0	10.6228	13.5394	-0.122823	0.913832	53.4874	-0.858597	0.103786
PF3D7_0318800	triosephosphate isomerase, putative	0	0	0	0	0.647112	-1.94628	0.483226	16.553	1.01885	0.292749
PF3D7_0318900	conserved protein, unknown function	0.845309	0.783077	0.595503	0.574808	449.348	0.3458	0.256795	6889.54	-0.0132593	0.8635
PF3D7_0319000	P-type ATPase, putative	1.01075	1.14118	0.770162	1.24465	473.456	0.0264973	0.926285	6079.85	0.233478	0.0186768
PF3D7_0319100	E3 ubiquitin-protein ligase RBX1, putative	0.839063	0.976512	0.706583	1.03425	203.803	-0.0895534	0.82403	2809.01	-0.273161	0.00709444
PF3D7_0319200	CCR4 domain-containing protein 4, putative	0.44303	0.663081	0.257652	0.33614	144.279	0.870638	0.171584	2625.78	0.0492006	0.637536
PF3D7_0319300	ubiquitin-conjugating enzyme E2, putative	1.10626	0.970813	1.00549	0.831396	147.552	0.0359781	0.938563	1945.38	0.0435413	0.6844
PF3D7_0319400	kinesin-8, putative	0.912883	1.14481	0.935086	1.23984	493.071	-0.169391	0.51235	6254.46	-0.0251754	0.752304
PF3D7_0319500	RNA-binding protein, putative	0.113095	0.209169	0.170019	0.020086	475.124	0.748452	0.182592	10833.8	0.0614358	0.431692
PF3D7_0319600	elongation factor 1-delta, putative	0.969437	0.954836	1.03813	0.914747	942.913	-0.147408	0.484115	12475.8	-0.127469	0.109504
PF3D7_0319700	ABC transporter I family member 1, putative	1.16077	1.49084	0.944428	0.803587	219.898	0.533141	0.170568	2732.49	0.100769	0.295219
PF3D7_0319800	conserved Plasmodium protein, unknown function	0	0	0	8.47784	2.74196	-2.29403	0.309476	19.3046	-0.0683792	0.938358
PF3D7_0319900	conserved protein, unknown function	2.30038	3.61557	3.77712	3.82976	79.1948	-0.453687	0.368064	474.78	-0.082908	0.650994
PF3D7_0320000	protein phosphatase inhibitor 2	0.239556	0.201704	0.231887	0.183942	451.875	-0.0606561	0.891069	9596.28	0.0136931	0.871307
PF3D7_0320100	protein transport protein SEC22	0.445439	0.547765	0.157063	0.958921	184.226	-0.376458	0.429513	3116.92	0.023656	0.805343
PF3D7_0320200	CPW-WPC family protein	0	0	0	0	10.2508	-1.07423	0.606613	262.678	0.150885	0.523283
PF3D7_0320300	T-complex protein 1 subunit epsilon	0.602585	0.606042	0.662231	0.65743	1337.63	-0.245248	0.202529	21321.2	0.221852	0.000973504
PF3D7_0320400	oocyst capsule protein Cap380	2.2257	13.2455	136.684	0	17.2838	-2.76176	0.00907821	34.1258	2.56105	0.000277942
PF3D7_0320500	nicotinamidase, putative	2.35302	1.86217	1.96087	1.38888	242.388	0.223998	0.531468	2228.7	-0.05038	0.711764
PF3D7_0320600	conserved protein, unknown function	9.79306	9.13137	17.0856	7.40921	31.3487	-0.251773	0.757555	71.6724	-0.734248	0.151075
PF3D7_0320700	signal peptidase complex subunit 2	0.927586	0.670503	0.606428	0.67105	390.228	0.137651	0.678612	5913.85	0.0041991	0.965157
PF3D7_0320800	ATP-dependent RNA helicase DDX6	3.3923	3.4063	2.94643	2.72865	760.067	0.13249	0.500234	4862.8	0.0703093	0.411432
PF3D7_0320900	histone H2A.Z	0.592568	0.767107	0.873338	0.650965	1129.77	-0.269173	0.206547	17094.3	0.0497013	0.534559
PF3D7_0321000	conserved protein, unknown function	0.124594	0.0706862	0.115297	0.061297	164.073	-0.0821137	0.936774	3855.17	0.11596	0.272039
PF3D7_0321100	conserved Plasmodium protein, unknown function	0.976516	2.30614	2.69519	1.96632	130.544	-0.506317	0.234336	1138.62	0.025315	0.849738
PF3D7_0321200	UDP-N-acetylglucosamine--dolichyl-phosphate N-acetylglucosaminephosphotransferase, putative	0.921299	1.35158	0.534272	0.509356	103.618	1.0305	0.107641	1485.12	0.0471741	0.720072
PF3D7_0321300	conserved Plasmodium protein, unknown function	0	0	0	0	8.78361	-0.886152	0.673686	225.226	-0.0365236	0.896623
PF3D7_0321400	protein kinase, putative	0	1.15676	1.84459	2.44237	57.648	-1.70556	0.016391	617.586	-0.163334	0.309783
PF3D7_0321500	peptidase, putative	1.06696	1.04886	0.728049	0.80809	508.183	0.341451	0.196512	7042.75	-0.724105	3.84549e-20
PF3D7_0321600	ATP-dependent RNA helicase DDX42, putative	0.460659	0.416969	0.152998	0.187144	306.896	1.20925	0.021081	6120.19	-0.10441	0.198074
PF3D7_0321700	conserved Plasmodium protein, unknown function	0.977222	0.88977	1.19599	0.910843	314.185	-0.292094	0.378369	4108.38	0.179348	0.0710427
PF3D7_0321800	WD repeat-containing protein, putative	2.38107	2.62862	2.89504	2.76241	794.928	-0.286759	0.171838	5693.86	0.0719899	0.461434
PF3D7_0321900	cyclic amine resistance locus protein	0.815218	0.591662	0.494636	0.454092	330.12	0.402555	0.279003	5417.46	-0.0676939	0.412432
PF3D7_0322000	peptidyl-prolyl cis-trans isomerase	0.874352	0.703312	1.2442	1.0793	2305.34	-0.694766	5.05466e-05	30547.3	0.199742	0.0075538
PF3D7_0322100	mRNA-capping enzyme subunit beta	0.157344	0.263505	0.130799	0.280489	247.657	0.00269181	0.996271	5288.07	0.0267145	0.753156
PF3D7_0322200	conserved Plasmodium protein, unknown function	0	0	0	0	9.39979	-3.15503	0.132513	240.26	2.2318	1.63091e-16
PF3D7_0322300	diacylglycerol O-acyltransferase	0.809716	0.858811	0.931327	0.767879	334.331	-0.139153	0.667159	4723.92	-0.0385879	0.642956
PF3D7_0322400	regulator of initiation factor 2 (eIF2)	0.441626	0.546447	0.39705	0.59206	189.286	-0.0792743	0.869224	3281.93	-0.189912	0.0429131
PF3D7_0322500	iron-sulfur assembly protein, putative	0.282492	0.79351	0.654776	0.811376	44.4073	-0.319201	0.718486	694.978	-0.170577	0.316149
PF3D7_0322600	conserved Plasmodium protein, unknown function	0.683237	1.51934	0	1.82169	12.562	0.151028	0.92684	165.639	0.873174	0.00356524
PF3D7_0322700	conserved Plasmodium protein, unknown function	1.27687	0.979798	0.779839	0.905375	231.565	0.266731	0.486742	3057.66	-0.0596145	0.548167
PF3D7_0322800	conserved Plasmodium protein, unknown function	0	0	0	0	0.78498	-0.824622	0.752741	20.1088	-0.100442	0.905357
PF3D7_0322900	40S ribosomal protein S3A, putative	0.587339	0.577446	0.777216	0.555241	1851.54	-0.306881	0.095567	29632.9	0.0824017	0.265659
PF3D7_0323000	translation machinery-associated protein 7, putative	0.401983	0.572446	0.610028	0.517427	170.92	-0.293914	0.555448	2899.57	-0.217117	0.0254788
PF3D7_0323100	conserved Plasmodium protein, unknown function	0.756664	0.748307	0.410156	0.479617	310.1	0.643216	0.0950505	5084.61	-0.187579	0.0326842
PF3D7_0323200	conserved Plasmodium protein, unknown function	1.7224	0.902202	1.21174	0.722701	70.1546	0.248033	0.704511	877.714	-0.572034	0.000184164
PF3D7_0323300	conserved protein, unknown function	0	0	0.876182	0.892405	13.7326	-3.28677	0.0693091	241.958	-0.0756927	0.76101
PF3D7_0323400	Rh5 interacting protein	1.1405	1.62681	0.915298	1.59343	67.0987	0.0781712	0.900148	756.041	-0.0497552	0.739247
PF3D7_0323500	survival motor neuron-like protein	0.530174	0.619553	0.735286	0.675999	274.614	-0.379864	0.311525	4340.33	-0.00539551	0.949465
PF3D7_0323600	conserved Plasmodium protein, unknown function	0.32214	0.564058	0.118444	0.338246	92.4783	0.989731	0.241815	1798.7	-0.15651	0.225436
PF3D7_0323700	U4/U6.U5 tri-snRNP-associated protein 1, putative	0.821303	0.880406	0.693478	1.2297	491.72	-0.269239	0.329613	6758.88	0.165242	0.0606266
PF3D7_0323800	conserved Plasmodium protein, unknown function	0.893103	0.534638	0.34269	0.64301	287.9	0.301666	0.453344	4703.91	-0.0458901	0.6543
PF3D7_0324000	exported protein family 1	NA	NA	NA	NA	0	NA	NA	0	NA	NA
PF3D7_0324100	Pfmc-2TM Maurer's cleft two transmembrane protein	0	12.2994	0	0	1.16527	0.753445	0.757588	7.42511	-0.277705	0.836169
PF3D7_0324200	exported protein family 3	NA	NA	NA	NA	0	NA	NA	0	NA	NA
PF3D7_0324300	exported protein family 4	0	0	0	0	0.383484	-0.320553	0.918947	9.83307	-0.599791	0.622009
PF3D7_0401100	Plasmodium exported protein, unknown function, fragment	NA	NA	NA	NA	0	NA	NA	0	NA	NA
PF3D7_0401700	Plasmodium exported protein, unknown function, pseudogene	0	0.0705993	0.0998426	0.0783033	107.566	-1.1051	0.44711	2601.6	0.135685	0.179903
PF3D7_0401800	Plasmodium exported protein (PHISTb), unknown function	2.96845	3.08625	2.65568	4.56541	267.14	-0.402891	0.165172	1644.76	0.392211	0.000367792
PF3D7_0401900	acyl-CoA synthetase	8.74381	10.762	0	0	14.5967	2.51861	0.11835	50.2107	1.43043	0.0182754
PF3D7_0402000	Plasmodium exported protein (PHISTa), unknown function	0.41122	0.487884	0.318291	0.37841	1894.48	0.254382	0.199347	35031.3	0.261255	0.00012389
PF3D7_0402100	Plasmodium exported protein (PHISTb), unknown function	6.14627	4.24001	4.2693	5.09186	364.4	-0.0136117	0.958167	1628.01	-0.0235581	0.842682
PF3D7_0402200	surface-associated interspersed protein 4.1 (SURFIN 4.1), pseudogene	0.901202	1.02191	1.86219	0.668965	54.9407	-0.446891	0.533999	679.892	0.253488	0.101076
PF3D7_0402300	reticulocyte binding protein homologue 1	3.21084	2.24298	4.51435	6.54226	87.7213	-1.17725	0.0191622	460.049	0.145697	0.488653
PF3D7_0402400	Plasmodium exported protein, unknown function	0.304054	0.251855	0.0502655	0.195967	444.473	0.934181	0.0603616	9577.8	-0.0911991	0.338641
PF3D7_0402900	probable protein, unknown function	0	0	0	0	0.47621	-1.75196	0.548834	12.1951	0.826638	0.43657
PF3D7_0403100	regulator of chromosome condensation, putative	0.875684	1.3181	0.951032	0.961405	148.325	0.167232	0.708092	1914.52	-0.555772	4.27713e-07
PF3D7_0403200	pre-mRNA splicing factor, putative	0.171025	0.0817081	0.107052	0.043489	467.257	0.497785	0.437887	10898.6	0.192151	0.0263575
PF3D7_0403300	conserved Plasmodium protein, unknown function	0	0.65722	0	0	9.42232	1.61979	0.425112	219.35	-1.12616	1.95589e-05
PF3D7_0403400	conserved Plasmodium protein, unknown function	0.915647	0.675359	0.780125	0.391054	234.089	0.278925	0.513348	3584.44	0.171987	0.0793247
PF3D7_0403500	ubiquitin specific protease, putative	2.63885	0.575892	0.76789	0	20.205	1.75393	0.277644	300.708	-0.384419	0.175065
PF3D7_0403600	conserved Plasmodium protein, unknown function	5.08917	3.84571	5.03805	4.43115	426.847	-0.235966	0.318688	2005.37	-0.0815967	0.449034
PF3D7_0403700	pre-mRNA-splicing factor CLF1, putative	0.266261	0.381175	0.33441	0.350331	562.857	-0.150534	0.658218	10932.2	0.266666	0.000952286
PF3D7_0403800	alpha/beta hydrolase, putative	0.585243	0.799298	1.24146	0.862716	64.8703	-0.647562	0.349245	893.117	-0.17099	0.21357
PF3D7_0403900	SET domain protein, putative	1.79539	2.00714	0.720656	1.51569	91.0719	0.624533	0.262283	957.739	-0.00665319	0.960788
PF3D7_0404000	conserved Plasmodium protein, unknown function	0	0	0	0	2.49663	-0.256653	0.908448	64.0157	-0.666904	0.165871
PF3D7_0404100	AP2 domain transcription factor AP2-SP2, putative	1.38581	2.7332	6.35742	0	8.08118	-0.753171	0.665027	65.1986	1.36253	0.00511906
PF3D7_0404200	conserved Plasmodium protein, unknown function	0	0.201158	0	0.300715	25.2685	-0.540238	0.784933	574.482	-0.40501	0.015562
PF3D7_0404300	conserved Plasmodium protein, unknown function	1.25601	0.976204	0.978731	1.71414	858.629	-0.402299	0.0782466	10152.4	0.253656	0.0047948
PF3D7_0404400	6-cysteine protein P36	0	0	0	0	6.47471	-1.15115	0.587707	165.886	0.22905	0.471191
PF3D7_0404500	6-cysteine protein P52	0	1.17137	0	1.18507	10.5097	-0.133676	0.940952	173.452	0.153077	0.598721
PF3D7_0404600	conserved Plasmodium membrane protein, unknown function	1.52614	1.3821	1.34729	1.12991	661.425	0.0995108	0.661982	7360.43	0.175382	0.0249102
PF3D7_0404700	dipeptidyl aminopeptidase 3	1.10726	1.13926	1.23907	2.0711	124.514	-0.694824	0.133832	1351.04	-0.206578	0.0944642
PF3D7_0404800	conserved Plasmodium protein, unknown function	0.132938	0.167828	1.02385	0	32.7909	-1.91044	0.251825	696.886	2.52377	6.50978e-50
PF3D7_0404900	6-cysteine protein P41	1.67144	1.76071	1.71506	1.90431	391.357	-0.209642	0.433183	3691.53	-0.289531	0.00230287
PF3D7_0405000	ATP-dependent RNA helicase DDX51, putative	0.545676	0.945366	0.420999	0.48888	191.196	0.661046	0.162047	3132.32	-0.194367	0.0312022
PF3D7_0405100	protein transport protein Sec24B, putative	0.424086	0.507285	0.390164	0.351748	716.175	0.227964	0.419151	13103.8	-0.107636	0.135977
PF3D7_0405200	ag-1 blood stage membrane protein homologue	0.633562	0.37156	0.517548	0.595472	117.358	-0.358502	0.553136	1985.66	-0.257205	0.0164124
PF3D7_0405300	liver specific protein 2, putative	5.99575	1.45925	0	0	5.38677	0.457711	0.798116	39.9122	1.62511	0.00674766
PF3D7_0405400	pre-mRNA-processing-splicing factor 8, putative	0.863092	0.929446	0.743026	0.985057	2676.11	-0.0579495	0.713559	37180.3	0.230207	0.00232498
PF3D7_0405500	conserved Plasmodium protein, unknown function	0	0.10616	0	0	80.2454	1.65502	0.351712	2012.12	-0.186126	0.0783669
PF3D7_0405600	TMEM33 domain-containing protein, putative	1.05199	1.84982	1.57173	1.28313	183.514	0.0277388	0.94176	1962.42	-0.290529	0.00769277
PF3D7_0405700	lysine decarboxylase, putative	2.09571	1.6432	1.96342	2.14995	519.509	-0.277356	0.270971	4621.38	0.245337	0.0165053
PF3D7_0405800	conserved protein, unknown function	0	0.219073	0	0.725079	21.522	-1.59201	0.360542	427.536	-0.348039	0.144603
PF3D7_0405900	apical sushi protein	1.04926	0.594106	0.834532	1.02048	136.198	-0.392807	0.425399	1895.61	0.0167556	0.878153
PF3D7_0406000	conserved protein, unknown function	0.171128	0.246575	0.144207	0.154656	224.125	0.414487	0.532008	4905.4	-0.104012	0.223645
PF3D7_0406100	V-type proton ATPase subunit B	0.611307	0.694227	0.634882	0.610367	1610.86	-0.0520538	0.781296	25573.8	0.0727773	0.319905
PF3D7_0406200	sexual stage-specific protein precursor	0.963077	0.877706	1.30499	1.08328	794.612	-0.511188	0.0227411	10156.2	0.375962	3.41678e-06
PF3D7_0406400	cytosolic glyoxalase II	1.68758	1.9267	1.79038	1.83687	213.536	-0.140313	0.690851	1992.94	-0.0810731	0.484558
PF3D7_0406500	NYN domain-containing protein, putative	0.484741	0.465751	0.265053	0.501952	414.593	0.196716	0.601165	7520.54	0.358243	4.55566e-05
PF3D7_0406600	conserved protein, unknown function	11.2997	9.30765	0	0	9.65022	3.39519	0.0371773	44.086	-0.111553	0.843656
PF3D7_0406700	conserved Plasmodium protein, unknown function	0.350169	0.441266	0.0927618	0.495892	114.111	0.309749	0.656532	2207.76	-0.384589	0.000170376
PF3D7_0406800	ribosomal protein L25, putative	0.170942	0.235556	0	0.766328	138.671	-1.12193	0.367104	2745.41	-0.0927095	0.37493
PF3D7_0406900	conserved Plasmodium protein, unknown function	0	0.506446	0	0	6.69617	-0.512881	0.803078	148.997	1.00373	0.00197328
PF3D7_0407000	conserved Plasmodium protein, unknown function	0.456199	0.22247	0	0.475052	20.7352	0.20279	0.909123	420.395	-0.169208	0.397348
PF3D7_0407100	methyltransferase, putative	2.67084	3.46695	1.82246	1.39069	63.0699	0.915004	0.146465	507.861	-0.247376	0.184551
PF3D7_0407200	peptidyl-tRNA hydrolase 2, putative	0.56255	0.49688	0.114861	0.345086	118.158	0.948155	0.204808	2215.76	0.0136648	0.902683
PF3D7_0407300	transcription factor, putative	0.329117	0.753424	0.91632	0.651756	96.3165	-0.524839	0.387103	1499.2	-0.100844	0.374753
PF3D7_0407400	conserved Plasmodium protein, unknown function	0.921941	0.79613	0.850954	0	66.5742	1.08855	0.205198	1086.2	-0.353725	0.0201697
PF3D7_0407500	mitochondrial carrier protein, putative	2.97188	3.88037	1.18342	3.39861	58.4636	0.446798	0.462705	399.781	-0.063766	0.743406
PF3D7_0407600	conserved Plasmodium protein, unknown function	0	28.6986	0	0	1.3055	-1.34657	0.597648	10.9669	1.81361	0.154839
PF3D7_0407700	conserved Plasmodium protein, unknown function	0.67694	0.745839	0.72726	1.30044	196.621	-0.580743	0.162738	2760.56	0.0549501	0.61852
PF3D7_0407800	conserved Plasmodium protein, unknown function	3.96043	4.97722	5.67345	7.33888	889.847	-0.637887	0.000539695	3669.84	0.224484	0.0183651
PF3D7_0407900	AAA family ATPase, putative	0.784421	1.24006	1.07092	0.964797	260.1	0.00421184	0.990784	3349.31	0.10203	0.357092
PF3D7_0408000	conserved Plasmodium protein, unknown function	0	0	0	0	13.7285	-0.612836	0.76772	351.974	-0.310354	0.131381
PF3D7_0408100	conserved Plasmodium protein, unknown function	2.4647	1.69814	3.0601	2.74159	124.202	-0.648087	0.141261	948.545	0.354755	0.0215292
PF3D7_0408200	conserved Plasmodium protein, unknown function	0.401355	0.20163	0	0.792892	18.3161	-0.660862	0.710412	358.01	0.694597	0.00113543
PF3D7_0408300	zinc finger Ran-binding domain-containing protein 2, putative	0.952464	0.709094	0.890867	0.953973	259.542	-0.329777	0.367654	3588	-0.0605217	0.524273
PF3D7_0408400	conserved protein, unknown function	0	0.32761	0.156569	0	61.6688	1.43835	0.360366	1409.71	-0.0935024	0.467032
PF3D7_0408500	flap endonuclease 1	0.424044	0.674222	0.622826	0.583969	525.586	-0.222782	0.454316	8664.93	-0.0172273	0.840357
PF3D7_0408600	sporozoite invasion-associated protein 1	9.43368	16.5234	12.5399	11.8276	107.054	0.0295795	0.944371	210.158	0.29816	0.252258
PF3D7_0408700	perforin-like protein 1	0	0	0	0	1.42544	-1.02045	0.669553	36.5076	0.094986	0.884648
PF3D7_0408800	conserved Plasmodium protein, unknown function	44.0688	21.524	0	0	5.48912	0.391528	0.839624	4.75258	2.14197	0.221294
PF3D7_0408900	tRNA N6-adenosine threonylcarbamoyltransferase	0.391955	0.454684	0.162357	0.261697	232.513	0.886264	0.0984305	4647.8	-0.61355	2.49764e-13
PF3D7_0409000	conserved Plasmodium protein, unknown function	2.34097	4.47897	4.76806	10.9301	39.7684	-1.30112	0.0643175	182.795	0.860076	0.00503275
PF3D7_0409100	U4/U6 small nuclear ribonucleoprotein PRP31, putative	0.159021	0.236151	0.125606	0.0673324	381.371	0.992641	0.0944114	8599.23	-0.20852	0.00506947
PF3D7_0409200	protein SOF1, putative	0.423603	0.531197	0.472548	0.348726	387.187	0.151238	0.676653	6951.76	-0.0157868	0.8354
PF3D7_0409300	methyltransferase, putative	3.19944	2.81622	2.27491	1.72341	158.88	0.463584	0.236439	1198.4	-0.0312329	0.800531
PF3D7_0409400	chaperone protein DnaJ	0.404115	0.631399	0.385072	0.28791	384.723	0.548266	0.153584	7018.59	-0.0756091	0.362517
PF3D7_0409500	NAD(P)-binding protein, putative	1.6234	1.35703	1.16304	1.0213	355.857	0.310606	0.294096	4098.08	-0.226019	0.0123914
PF3D7_0409600	replication protein A1, large subunit	1.84322	1.84987	1.39723	1.81019	985.868	0.0883281	0.636371	9512.8	-0.0455014	0.558199
PF3D7_0409700	peptide chain release factor 2	0.190034	0.0635863	0.143576	0	72.6347	0.769123	0.642526	1704.54	-0.150624	0.230727
PF3D7_0409800	zinc finger protein, putative	0.54903	0.48556	0.12999	0.205715	170.856	1.4644	0.0312431	3359.56	-0.372769	0.000698853
PF3D7_0409900	actin-like protein, putative	0	0	0	0	5.08768	-0.145558	0.946059	130.458	-0.778255	0.0340922
PF3D7_0410000	erythrocyte vesicle protein 1	0.887053	0.842896	0.61088	0.835995	55.4997	0.101868	0.898491	804.948	0.195495	0.186104
PF3D7_0410300	protein phosphatase PPM1, putative	0.78155	1.05538	0.500065	1.2654	349.643	-0.0391959	0.902221	4832.31	-0.289895	0.0018215
PF3D7_0410400	exosome complex component RRP4	1.45602	1.1808	0.473571	0.462687	144.697	1.33128	0.0166484	2020.61	-0.10566	0.33412
PF3D7_0410500	conserved Plasmodium protein, unknown function	6.38678	2.45988	11.3904	24.4915	7.55928	-2.11495	0.184504	23.4441	1.16125	0.151991
PF3D7_0410600	conserved protein, unknown function	0.439432	0.324202	0.34964	0.401867	263.165	-0.168195	0.714916	4932.7	0.0248962	0.777
PF3D7_0410700	ribosome biogenesis GTPase A, putative	0.114494	0.128629	0	0.0589526	168.362	1.93221	0.198827	4015.09	0.267547	0.00378147
PF3D7_0410800	conserved Plasmodium protein, unknown function	2.09382	2.16259	2.14092	2.39145	1006.47	-0.208655	0.229256	8241.87	-0.129279	0.0818896
PF3D7_0410900	conserved Plasmodium protein, unknown function	2.35703	2.20659	0.835991	2.70842	252.057	0.264804	0.433928	2211.09	0.141383	0.232861
PF3D7_0411000	conserved Plasmodium protein, unknown function	3.39822	4.66316	4.27843	5.13609	211.922	-0.277375	0.378775	1042.28	0.122178	0.3603
PF3D7_0411100	mediator of RNA polymerase II transcription subunit 8, putative	2.59993	10.606	8.31992	4.44403	50.8062	0.276905	0.64503	176.9	-0.608171	0.0390589
PF3D7_0411200	PP-loop family protein, putative	0.831935	0.520216	0.781054	0.725079	95.0365	-0.351903	0.567561	1441.58	-0.0272774	0.8198
PF3D7_0411300	conserved Plasmodium protein, unknown function	2.10352	2.36816	1.60515	1.73836	206.345	0.319259	0.365955	1838.72	0.0117557	0.912979
PF3D7_0411400	DEAD box ATP-dependent RNA helicase, putative	0.694543	1.50424	0.489908	0.441289	67.5505	1.30345	0.110319	978.479	0.108202	0.446222
PF3D7_0411700	conserved Plasmodium protein, unknown function	0	NA	0	0	0.0605448	-2.22935	0.741868	1.54504	1.30294	0.669769
PF3D7_0411800	conserved Plasmodium protein, unknown function	1.24675	1.1192	0.826998	0.442974	171.172	0.778659	0.0967352	2352.24	-0.094473	0.364548
PF3D7_0411900	DNA polymerase alpha catalytic subunit A	1.34914	1.6102	1.6853	1.65252	980.937	-0.273156	0.167267	9958.92	-0.00987825	0.907326
PF3D7_0412000	LITAF-like zinc finger protein, putative	1.36052	1.53765	1.25281	1.44138	725.372	-0.000379219	0.998578	7923.72	-0.00790224	0.918859
PF3D7_0412100	30S ribosomal protein S12, mitochondrial, putative	0.416136	0.344133	0	0.43562	147.448	0.515465	0.456881	2923.19	0.183195	0.0503204
PF3D7_0412200	conserved Plasmodium protein, unknown function	12.8029	4.19193	6.44304	2.9787	76.6082	0.621552	0.265423	284.911	-0.142256	0.572439
PF3D7_0412300	phosphopantothenoylcysteine synthetase, putative	5.64984	3.49037	0	4.21864	29.2541	0.864602	0.327548	184.406	-0.23492	0.396453
PF3D7_0413500	phosphoglucomutase-2	2.15297	1.15054	1.71653	1.41787	494.663	-0.121337	0.65182	4993.26	-0.120679	0.224398
PF3D7_0413600	26S protease regulatory subunit 6B, putative	0.748411	0.639562	0.751468	0.60699	1075.67	-0.107244	0.624862	16574.9	0.0913266	0.236091
PF3D7_0413700	lysine decarboxylase-like protein, putative	0.848946	0.820774	1.03341	0.870634	834.575	-0.306895	0.158548	11473.3	-0.0181718	0.809001
PF3D7_0413800	50S ribosomal protein L10, putative	3.26435	2.84279	0	0.622666	22.1684	2.97346	0.0533386	246.901	-0.626925	0.0264924
PF3D7_0413900	ubiquitin carboxyl-terminal hydrolase 13, putative	1.91466	1.46205	1.81039	2.03409	733.061	-0.335914	0.119689	6878.8	0.118325	0.19282
PF3D7_0414000	structural maintenance of chromosomes protein 3, putative	1.07453	0.838774	0.72194	0.943893	893.424	0.0493151	0.821926	12337.2	-0.114912	0.151919
PF3D7_0414100	conserved Plasmodium membrane protein, unknown function	0.773137	1.32966	0.257895	0.768028	58.0518	1.02077	0.22197	855.371	0.00543559	0.970225
PF3D7_0414200	calmodulin-like protein	2.81244	3.41941	0.979817	1.86012	97.1587	0.974691	0.0666303	785.256	-0.0486521	0.759468
PF3D7_0414300	Rab5-interacting protein, putative	0	0.257002	0.283578	0	71.4137	0.361579	0.775677	1623.18	-0.335902	0.00840974
PF3D7_0414400	conserved Plasmodium protein, unknown function	0	0	0	0	1.03207	-2.18694	0.375107	26.4054	1.26271	0.081813
PF3D7_0414500	RNA-binding protein, putative	0	0.775638	0	0	4.42565	-0.313312	0.881798	90.91	0.804084	0.0602348
PF3D7_0414600	acylated pleckstrin-homology domain-containing protein, putative	0.522761	0.330291	0.331859	0.282323	147.14	0.280899	0.656413	2788.81	-0.074584	0.429141
PF3D7_0414700	GTP-binding protein, putative	0.231423	0.295186	0.0848972	0.216385	132.816	0.68999	0.411289	2838.87	0.0417874	0.65966
PF3D7_0414800	conserved Plasmodium protein, unknown function	0	1.91324	0	4.21192	11.9234	-1.16405	0.407269	107.902	-0.394169	0.300193
PF3D7_0414900	armadillo-domain containing rhoptry protein	1.91881	0.818661	2.39797	1.48768	78.9176	-0.732732	0.198136	769.409	-0.126931	0.390438
PF3D7_0415000	arsenical pump-driving ATPase, putative	9.78028	7.47611	7.85865	9.51128	306.229	-0.183522	0.484967	836.132	-0.039037	0.782885
PF3D7_0415100	conserved protein, unknown function	8.72649	3.77613	0	4.7403	26.5533	0.882268	0.330278	137.649	-0.371868	0.258006
PF3D7_0415200	conserved Plasmodium protein, unknown function	1.19687	1.04911	0.431084	1.14871	285.993	0.395224	0.282121	3831.41	0.24666	0.0150686
PF3D7_0415300	cdc2-related protein kinase 3	0.334329	0.330219	0.281108	0.331964	727.758	-0.0265793	0.931584	14259.2	0.080516	0.304951
PF3D7_0415400	coatomer subunit zeta, putative	1.02047	1.08161	1.32418	1.20262	270.897	-0.375132	0.26129	3268.15	-0.0972143	0.313933
PF3D7_0415500	nuclear cap-binding protein subunit 2, putative	0.426235	0.837275	0.966917	0.726484	291.724	-0.432363	0.220724	4346.51	-0.15111	0.089265
PF3D7_0415600	GTP:AMP phosphotransferase	0	0.348566	0	0.259628	28.9287	0.362567	0.837754	645.808	-0.336728	0.0449302
PF3D7_0415700	conserved Plasmodium protein, unknown function	6.30841	10.5855	13.6684	8.9969	57.1241	-0.524408	0.357376	143.389	0.307569	0.341339
PF3D7_0415800	RING zinc finger protein, putative	4.42458	4.40263	2.0027	1.9251	31.9185	1.06581	0.217918	206.994	-0.227121	0.390745
PF3D7_0415900	60S ribosomal protein L15, putative	0.570005	0.558506	0.638174	0.607153	2277.39	-0.272748	0.107121	37091	0.045725	0.521114
PF3D7_0416000	RNA-binding protein, putative	0.173559	0.343998	0.212676	0.169856	375.775	0.411613	0.378122	7940.3	-0.247925	0.00130359
PF3D7_0416100	glutamyl-tRNA(Gln) amidotransferase subunit A	0.404672	0.421309	0.517156	0.291695	232.455	-0.0901161	0.849987	4263.81	-0.0709098	0.445969
PF3D7_0416200	conserved protein, unknown function	0.225416	0.343207	0.0873662	0.406536	113.798	0.0983942	0.897598	2333.01	-0.329846	0.00131066
PF3D7_0416300	DNA helicase MCM9, putative	1.25911	1.4294	1.9365	2.01607	361.941	-0.651963	0.0220872	3583.63	0.199305	0.0509606
PF3D7_0416400	histone acetyltransferase, putative	0.598073	0.715464	0.656686	0.627889	1251.79	-0.0686645	0.742765	19726.1	0.137964	0.0808363
PF3D7_0416500	repressor of RNA polymerase III transcription MAF1	0.192021	0.656504	0.195264	0.500584	57.8397	0.393912	0.666554	1076.24	-0.368433	0.0096417
PF3D7_0416600	prohibitin-like protein PHBL, putative	0	0.496229	0.36304	0	24.5633	0.852036	0.630559	526.134	-0.827344	2.51894e-06
PF3D7_0416700	CDGSH iron-sulfur domain-containing protein, putative	1.17674	1.26055	0.752564	1.08431	81.3088	0.258671	0.664177	1040.4	-0.684895	2.42311e-07
PF3D7_0416800	small GTP-binding protein sar1	1.07316	0.984997	1.08534	0.944919	1103.39	-0.115	0.564921	14230.9	0.0583436	0.449678
PF3D7_0416900	conserved Plasmodium protein, unknown function	1.54248	1.05722	0.479314	0.710027	229.731	0.957793	0.0299784	3064.43	0.284952	0.00729555
PF3D7_0417000	conserved Plasmodium protein, unknown function	0	5.06446	7.38835	0	4.12998	-0.301856	0.885363	24.3643	-0.651689	0.381514
PF3D7_0417100	mRNA-binding protein PUF2	0	0	0	0	0.98332	-1.425	0.572977	25.1764	0.503783	0.516096
PF3D7_0417200	bifunctional dihydrofolate reductase-thymidylate synthase	2.90859	2.52066	3.14137	2.96493	989.107	-0.306821	0.0757788	6683.85	0.007082	0.925931
PF3D7_0417300	LETM1-like protein, putative	0.44959	0.418449	0.30017	0.167336	275.249	0.774342	0.130418	5331.11	0.0837881	0.33863
PF3D7_0417400	conserved Plasmodium protein, unknown function	0.464094	0.608409	0.508999	0.347782	408.76	0.258783	0.475262	7122.37	0.391219	1.36791e-06
PF3D7_0417500	memo-like protein	0.436718	0.52951	0.542059	0.475564	483.831	-0.171544	0.593452	8383.48	-0.156463	0.0757274
PF3D7_0417600	conserved Plasmodium protein, unknown function	0	0	1.15346	0	11.2976	-2.83782	0.170066	230.301	0.472095	0.0705889
PF3D7_0417700	conserved Plasmodium protein, unknown function	2.16023	1.77517	5.81636	5.47637	27.4296	-1.70485	0.0704096	142.423	-0.26033	0.424614
PF3D7_0417800	cdc2-related protein kinase 1	0.569844	0.509615	0.41024	0.583586	371.958	-0.024102	0.945716	6361.24	0.109422	0.166332
PF3D7_0417900	conserved Plasmodium protein, unknown function	3.36917	1.64777	2.84759	0	42.7038	0.654534	0.482361	359.098	0.974742	1.8052e-06
PF3D7_0418000	conserved Plasmodium protein, unknown function	1.31999	0.40933	2.09478	1.14804	59.8359	-1.18308	0.094913	693.816	0.380748	0.0290659
PF3D7_0418100	protein SOC1, putative	2.32718	1.85191	0.843471	1.34743	268.188	0.766834	0.0265978	2721.08	0.0445556	0.648808
PF3D7_0418200	eukaryotic translation initiation factor 3 subunit M, putative	1.14005	1.12571	1.28392	0.978985	750.968	-0.110322	0.615635	9205.09	0.039041	0.613449
PF3D7_0418300	conserved Plasmodium protein, unknown function	0.639863	0.706438	0.821998	0.725621	2585.38	-0.323156	0.0541024	38945.6	-0.00260346	0.973224
PF3D7_0418400	conserved Plasmodium protein, unknown function	0	0.159881	0.149137	0.113738	62.2009	-0.47557	0.744446	1440.15	-0.494712	6.06577e-05
PF3D7_0418500	trafficking protein particle complex subunit 3, putative	1.73084	1.8907	2.05723	2.39591	237.146	-0.421081	0.187793	2060.59	0.0954982	0.355384
PF3D7_0418600	regulator of chromosome condensation, putative	6.90537	7.37964	13.5383	15.7809	206.516	-1.14283	0.000222562	470.18	0.272523	0.135788
PF3D7_0418700	RNA-binding protein NOB1, putative	0.963135	0.737122	0.678475	0.506981	281.164	0.364232	0.352479	4231.07	0.234929	0.0117909
PF3D7_0418800	MOLO1 domain-containing protein, putative	0	0	0	0	0.622428	-3.52809	0.199692	15.9142	2.60772	0.00818357
PF3D7_0418900	conserved protein, unknown function	0.639605	0.496945	0.155235	0.262566	82.125	1.25006	0.181407	1537.42	0.00711325	0.949758
PF3D7_0419000	conserved Plasmodium protein, unknown function	0	0	0	0	31.2709	-0.703874	0.732212	801.676	-0.219016	0.131326
PF3D7_0419100	conserved Plasmodium protein, unknown function	0.572694	0.208464	0	0	30.8917	2.82097	0.0949573	694.175	-0.759305	3.73448e-06
PF3D7_0419200	protein transport protein GOT1, putative	8.64094	10.762	21.3569	3.61351	20.8042	-0.449269	0.641275	43.9927	-0.787976	0.163281
PF3D7_0419300	conserved Plasmodium protein, unknown function	1.31222	1.21459	0.791685	0.629383	189.552	0.698295	0.097335	2545.87	-0.452657	3.2269e-06
PF3D7_0419400	conserved Plasmodium protein, unknown function	4.44765	4.99911	4.29375	5.9934	294.243	-0.217332	0.421953	1311.88	0.0940526	0.440236
PF3D7_0419500	conserved Plasmodium membrane protein, unknown function	0	0.84963	0.295854	0.277962	36.3718	0.92377	0.446024	687.954	-0.32007	0.0605275
PF3D7_0419600	ran-specific GTPase-activating protein 1, putative	0.364708	0.396843	0.405869	0.354856	1930.8	-0.112064	0.561924	36184.3	0.0336262	0.621124
PF3D7_0419700	apical merozoite protein	1.09216	2.70256	0.887561	5.54138	40.4396	-1.0011	0.167126	286.04	-0.121068	0.61441
PF3D7_0419800	60S ribosomal protein L7ae/L30e, putative	1.08012	1.22122	0.657137	0.642635	137.301	0.717835	0.167359	1887.4	0.063125	0.554926
PF3D7_0419900	phosphatidylinositol 4-kinase, putative	0.677832	0.524365	0.371142	0.407914	594.954	0.476552	0.128752	10332.9	0.145155	0.100631
PF3D7_0420000	zinc finger protein, putative	0.684461	0.753742	0.565244	0.707621	740.64	0.0804651	0.751067	11486.3	0.246118	0.0027312
PF3D7_0420100	serine/threonine protein kinase RIO2	0.557903	0.592659	0.397801	0.347003	327.808	0.530866	0.1905	5765.4	0.0842154	0.329426
PF3D7_0420200	holo-[acyl-carrier-protein] synthase, putative	0	2.11711	0.809982	0.922276	35.3052	0.345671	0.70758	482.881	-0.168247	0.40324
PF3D7_0420300	AP2 domain transcription factor, putative	1.22612	1.4012	1.0418	1.36779	781.523	0.0160614	0.943248	9072.91	0.219136	0.0135034
PF3D7_0420400	ribosome-recycling factor	0	0.124177	0.0957845	0.0710816	105.785	-0.240609	0.856549	2534.17	-0.145417	0.183132
PF3D7_0420500	conserved Plasmodium protein, unknown function	0	17.2192	22.3158	13.359	21.9838	-0.266535	0.792664	33.6716	-1.7182	0.0148523
PF3D7_0420600	conserved Plasmodium protein, unknown function	3.20925	2.83832	1.82246	1.50975	183.666	0.760927	0.0547632	1486.96	-0.314912	0.0334896
PF3D7_0421700	conserved Plasmodium protein, unknown function	10.4926	NA	NA	NA	5.60309	-7.10051	0.298554	3.84569	5.55235	0.0380731
PF3D7_0421800	conserved Plasmodium protein, unknown function	0	0	0	0	0.123929	-1.05331	0.821888	3.17233	0.124114	0.952539
PF3D7_0421900	conserved Plasmodium protein, unknown function	NA	NA	0	0	0.0520544	2.78343	0.688514	1.3388	-3.70637	0.284221
PF3D7_0422000	steroid dehydrogenase, putative	1.09298	1.95081	1.77932	1.75337	153.286	-0.248345	0.538363	1514.17	-0.0506725	0.67025
PF3D7_0422100	transmembrane emp24 domain-containing protein, putative	0.471977	0.592474	0.375106	0.264297	327.888	0.690726	0.103229	5968.75	0.0301046	0.729735
PF3D7_0422200	erythrocyte membrane-associated antigen	1.5056	2.25104	1.0286	2.14152	326.571	0.211581	0.493869	3132.38	0.290792	0.00504302
PF3D7_0422300	alpha tubulin 2	2.21089	3.50872	2.40963	2.94208	396.381	-0.0250241	0.925813	2795.62	0.0671406	0.547357
PF3D7_0422400	40S ribosomal protein S19	0.570565	0.559901	0.649994	0.633185	1708.59	-0.311459	0.0887932	27694.9	0.157583	0.0267179
PF3D7_0422500	pre-mRNA-splicing helicase BRR2, putative	2.02641	1.87165	1.64354	1.63246	1227.52	0.123687	0.505158	11500.4	0.231615	0.00487421
PF3D7_0422600	conserved Plasmodium protein, unknown function	4.53383	1.97921	1.45409	0	20.5781	2.24554	0.144615	189.467	-0.0299126	0.918118
PF3D7_0422700	eukaryotic initiation factor 4A-III, putative	1.08012	1.29715	1.14037	1.23834	434.951	-0.12229	0.65723	5200.32	0.0859218	0.33582
PF3D7_0422800	serpentine receptor, putative	3.47911	2.6726	2.64307	2.55976	81.6677	0.0882974	0.864666	566.905	-0.529984	0.00360006
PF3D7_0422900	methyltransferase, putative	1.46896	2.34452	2.64307	1.73562	78.773	-0.242621	0.65415	681.685	0.326492	0.0340383
PF3D7_0423000	conserved Plasmodium protein, unknown function	0.916953	1.76341	1.67711	1.03002	100.463	0.0237961	0.962679	1116.69	-0.541131	4.00077e-05
PF3D7_0423100	AP-4 complex subunit sigma, putative	0.50861	0.30008	0.263361	0.495001	198.85	-0.185022	0.721302	3688.28	-0.122993	0.21392
PF3D7_0423200	BSD-domain protein, putative	0.451062	0.302356	0	0	59.2656	3.57818	0.0218391	1316.36	-0.297316	0.0332543
PF3D7_0423300	conserved Plasmodium protein, unknown function	1.12277	1.36827	2.33871	1.38923	87.7573	-0.633055	0.232838	893.265	0.00236941	0.986383
PF3D7_0423400	apical asparagine-rich protein AARP	0.286906	0.975195	0.649332	0.452152	44.3492	0.386974	0.676443	722.114	-0.366118	0.0378778
PF3D7_0423500	glideosome associated protein with multiple membrane spans 2	2.51889	2.75373	3.92554	3.262	792.509	-0.573497	0.00460885	5052.97	0.00308067	0.973967
PF3D7_0423600	conserved Plasmodium protein, unknown function	1.7985	1.60372	1.74924	1.63306	598.271	-0.111998	0.634331	5821.83	0.185955	0.0458748
PF3D7_0423700	early transcribed membrane protein 4	2.32631	2.89372	4.48279	3.89192	522.759	-0.811218	0.000605467	3177.97	0.269167	0.0126924
PF3D7_0423800	cysteine-rich protective antigen	1.10172	1.52575	1.36004	1.9193	128.844	-0.400746	0.362358	1355.72	-0.0554403	0.635799
PF3D7_0423900	probable protein, unknown function	0	0	0	0	6.82772	-0.731969	0.728453	175.061	-0.190815	0.50642
PF3D7_0424000	Plasmodium exported protein (PHISTc), unknown function	0.442215	0.419724	0.534707	0.44813	209.813	-0.32264	0.499249	3721.34	0.110988	0.220879
PF3D7_0424100	reticulocyte binding protein homologue 5	0.798348	0.509443	0.965968	0	13.074	0.288684	0.871773	215.815	-0.25638	0.320308
PF3D7_0424200	reticulocyte binding protein homologue 4	5.09045	6.78588	2.24073	4.05688	42.837	0.902421	0.239471	202.982	0.324765	0.24738
PF3D7_0424300	erythrocyte binding antigen-165, pseudogene	0.887589	0.95662	1.948	1.36064	29.4489	-0.985225	0.305202	332.643	0.0166044	0.940582
PF3D7_0424400	surface-associated interspersed protein 4.2 (SURFIN 4.2)	0	0	0	0	0.85468	-2.90033	0.281719	21.8133	1.97307	0.034424
PF3D7_0424500	serine/threonine protein kinase, FIKK family	0	0.855256	0.668384	0	36.0657	0.646086	0.592018	671.654	-0.0417518	0.789267
PF3D7_0424600	Plasmodium exported protein (PHISTb), unknown function	1.51719	1.37665	1.38424	1.43578	626.774	-0.102709	0.647784	6754.98	0.148449	0.0560675
PF3D7_0424700	serine/threonine protein kinase, FIKK family	1.58728	1.93909	1.95031	0.817394	88.6304	0.284109	0.622972	898.705	0.529308	0.000182629
PF3D7_0424800	Plasmodium exported protein (PHISTb), unknown function	3.12545	0	0	20.6647	8.88311	-3.39853	0.0431338	36.9395	0.883213	0.149763
PF3D7_0424900	Plasmodium exported protein (PHISTa), unknown function	1.66549	1.27956	1.07203	2.95588	50.9498	-0.690828	0.307753	484.757	0.143145	0.43245
PF3D7_0425000	Plasmodium exported protein, unknown function, pseudogene	0	NA	NA	NA	0.032395	-4.25799	0.541198	0.824076	3.33013	0.47767
PF3D7_0425100	Plasmodium exported protein (hyp6), unknown function	0	0	NA	NA	0.0650229	-5.26245	0.448519	1.65633	4.33697	0.181816
PF3D7_0425200	Plasmodium exported protein (hyp15), unknown function	0	0	0	0	0.138793	-0.270729	0.9514	3.55786	-0.656822	0.737688
PF3D7_0425250	Plasmodium exported protein (PHIST), unknown function, pseudogene	NA	NA	NA	NA	0	NA	NA	0	NA	NA
PF3D7_0425300	Plasmodium exported protein (PHISTa), unknown function, pseudogene	0	NA	NA	NA	0.0107983	-2.68306	0.704183	0.274692	1.75873	0.724839
PF3D7_0425400	Plasmodium exported protein (PHISTa), unknown function	0	0	0	0	0.125568	-3.55458	0.451334	3.20137	2.62873	0.235927
PF3D7_0500800	mature parasite-infected erythrocyte surface antigen	0.693053	0.634786	0.913609	0.772063	8477.63	-0.467737	0.000791524	126507	0.389459	2.26768e-09
PF3D7_0500900	serine/threonine protein kinase, FIKK family	1.6413	6.53141	9.81324	11.7874	55.4398	-1.44937	0.0138038	175.35	0.0831264	0.772954
PF3D7_0501000	Plasmodium exported protein, unknown function	0.755897	0.768414	0.742178	0.701987	1083.03	-0.039	0.853232	16183.1	0.216619	0.0045946
PF3D7_0501100	heat shock protein 40, type II	1.10935	0.966261	0.81246	0.926328	373.455	0.101093	0.741037	4984.46	0.060535	0.464464
PF3D7_0501200	parasite-infected erythrocyte surface protein	0.557249	0.580185	0.523405	0.540501	2055.12	-0.0232027	0.893555	34403.7	0.225862	0.000800067
PF3D7_0501300	skeleton-binding protein 1	1.24782	1.1921	1.03647	0.714888	159.226	0.354635	0.447353	2014.9	0.363344	0.000524044
PF3D7_0501400	interspersed repeat antigen	9.63619	13.6874	15.2306	20.0003	713.192	-0.672327	0.00146297	1246.3	0.373763	0.00627098
PF3D7_0501500	rhoptry-associated protein 3	5.69364	7.57027	8.6327	7.8784	298.449	-0.378693	0.177635	909.881	-0.564594	0.000200008
PF3D7_0501600	rhoptry-associated protein 2	10.51	7.95152	12.1717	11.8986	653.075	-0.538859	0.0111737	1467.13	-0.189132	0.141454
PF3D7_0501700	anaphase-promoting complex subunit 3, putative	7.73137	14.3493	0	0	2.71033	-0.143439	0.945095	9.1661	1.62488	0.200937
PF3D7_0501800	chromatin assembly factor 1 subunit A	0.873447	0.930478	0.983641	0.901432	1033.82	-0.168983	0.399936	14013.9	0.107374	0.147617
PF3D7_0501900	conserved protein, unknown function	3.67947	2.56524	5.08121	4.64376	122.256	-0.813014	0.0485184	632.536	-0.199442	0.212038
PF3D7_0502000	vacuolar protein sorting-associated protein 11, putative	0.982283	1.11032	0.767531	0.994892	143.05	0.163558	0.731295	1898.75	0.0878117	0.442519
PF3D7_0502100	HCNGP-like protein	1.45442	2.26568	1.96354	1.30428	96.6693	0.11006	0.829719	937.619	-0.71123	3.57497e-06
PF3D7_0502200	protein Mpv17, putative	3.41618	2.81926	1.68746	2.68264	121.125	0.325988	0.457603	874.238	0.000850342	0.995237
PF3D7_0502300	conserved Plasmodium protein, unknown function	73.448	0	0	440.848	7.0656	-1.6688	0.338134	3.53232	0.769303	0.690312
PF3D7_0502400	merozoite surface protein 8	1.32339	1.91324	0	0	8.45328	1.77788	0.293837	111.435	0.68455	0.0612053
PF3D7_0502500	conserved Plasmodium protein, unknown function	0	NA	0	0	0.174352	-2.95707	0.53132	4.44516	2.02572	0.323387
PF3D7_0502600	conserved Plasmodium protein, unknown function	0	0	0	0.148134	60.1376	-2.38421	0.241401	1490.68	0.021059	0.875669
PF3D7_0502700	conserved protein, unknown function	0.334234	0.296201	0	0.170607	50.8162	1.70024	0.279237	1108.99	-0.347261	0.00672042
PF3D7_0502800	DnaJ protein, putative	9.181	2.99464	1.7193	2.83808	28.0078	0.998222	0.277858	151.444	-0.476598	0.155524
PF3D7_0502900	Tim10/DDP family zinc finger protein, putative	0.24034	0.378859	0.148894	0.249137	156.043	0.529592	0.451187	3218.65	0.00290089	0.97546
PF3D7_0503000	50S ribosomal protein L28, apicoplast, putative	0.517823	0.450406	0.300259	0.257571	388.322	0.648922	0.113879	7274.9	0.0754693	0.349404
PF3D7_0503100	4-diphosphocytidyl-2-C-methyl-D-erythritol kinase, putative	0.448674	0.900286	0.81812	0.673197	131.946	-0.0990455	0.847631	1996.55	-0.10012	0.371988
PF3D7_0503200	conserved Plasmodium protein, unknown function	2.47251	2.00044	2.22408	2.30308	287.191	-0.154138	0.611684	2326.42	0.0610295	0.587736
PF3D7_0503300	serine/arginine-rich splicing factor 12	0.822008	0.822104	0.975767	0.955344	842.636	-0.356829	0.118071	11503.9	-0.308603	0.000377148
PF3D7_0503400	actin-depolymerizing factor 1	0.250641	0.414904	0.358028	0.387987	837.196	-0.250808	0.370037	15998.9	-0.0997602	0.21698
PF3D7_0503500	protein kinase, putative	1.83811	1.44456	1.2586	1.86405	96.0673	-0.0994798	0.847758	968.441	0.191414	0.154465
PF3D7_0503600	myosin B	1.14427	1.15149	0.891905	0.923822	85.1354	0.208731	0.729125	1096.52	0.0465347	0.716023
PF3D7_0503800	60S ribosomal protein L31	0.344019	0.390122	0.240769	0.302005	772.537	0.295958	0.333415	15152.5	0.0124535	0.873946
PF3D7_0503900	conserved Plasmodium protein, unknown function	0.316928	0.766147	0.192513	0.345222	59.5113	1.00269	0.302052	1109.42	-0.238678	0.0587787
PF3D7_0504000	cation transporting P-ATPase	0.762289	0.937244	0.570067	0.475479	734.358	0.636222	0.0157554	11280.9	0.198817	0.0117998
PF3D7_0504100	AN1-type zinc finger protein, putative	0.53808	0.676588	0	0.635838	42.0414	0.69699	0.506035	759.795	-0.663883	9.07066e-06
PF3D7_0504200	ATP-dependent RNA helicase DDX27, putative	0.127569	0.283988	0.22171	0.55175	111.842	-1.05104	0.160297	2231.63	0.0813401	0.490905
PF3D7_0504300	conserved Plasmodium protein, unknown function	0	0	0	0	3.25206	0.0245931	0.991041	83.4637	-0.946706	0.0268832
PF3D7_0504400	ATP-dependent helicase, putative	1.10836	0.873154	0.782972	0.825929	468.043	0.149979	0.599192	6441.38	0.0913268	0.284121
PF3D7_0504500	MOLO1 domain-containing protein, putative	0	0	0	0	2.30276	-0.728516	0.745987	59.0051	-0.195051	0.697352
PF3D7_0504600	2-oxoisovalerate dehydrogenase subunit beta, mitochondrial, putative	1.53131	2.30788	1.87025	1.59121	271.187	0.0446218	0.891305	2534.79	0.21246	0.0566294
PF3D7_0504700	centrosomal protein CEP120, putative	0.478488	0.787898	0	0.611439	78.1455	1.03184	0.217483	1401.08	-0.0959962	0.441106
PF3D7_0504800	conserved Plasmodium protein, unknown function	4.22221	4.27119	3.95338	3.72968	1214.2	0.0227446	0.900032	6340.89	0.181823	0.0495207
PF3D7_0504900	conserved protein, unknown function	1.18299	1.08433	1.60805	1.22961	260.242	-0.462148	0.178207	2977.03	-0.0582782	0.581242
PF3D7_0505000	MMS19-like protein, putative	3.74796	4.32607	2.17477	4.33479	208.126	0.223805	0.511606	1182.36	0.422185	0.00112262
PF3D7_0505100	trafficking protein particle complex subunit 8, putative	2.2569	2.08192	2.01935	2.52894	883.183	-0.190256	0.325672	7218.73	0.0922542	0.278934
PF3D7_0505200	actin-like protein, putative	0.713717	1.21384	0.745891	1.15448	181.91	-0.0705414	0.864878	2431.98	-0.0765798	0.451188
PF3D7_0505300	UDP-N-acetylglucosamine transporter, putative	1.73841	3.2489	1.10676	2.93899	24.1403	0.228992	0.806904	196.517	-0.201718	0.45231
PF3D7_0505400	conserved protein, unknown function	0.311032	0.251008	0.299222	0.41567	189.586	-0.493261	0.383429	3718.07	0.0297895	0.758643
PF3D7_0505500	DNA mismatch repair protein MSH6, putative	1.41574	1.60258	1.66611	1.63864	1654.42	-0.243103	0.127967	16806.2	0.132518	0.0703991
PF3D7_0505600	conserved protein, unknown function	1.19289	0.774088	0.38666	0.469653	73.6161	0.990994	0.197139	1149.57	-0.276189	0.0445749
PF3D7_0505700	conserved Plasmodium membrane protein, unknown function	1.00023	0.916433	1.28113	1.48499	623.998	-0.653862	0.00844213	7554.25	0.2091	0.0280665
PF3D7_0505800	small ubiquitin-related modifier	0.278302	0.30486	0.234135	0.207208	993.729	0.276515	0.351066	20478.3	-0.194918	0.0173804
PF3D7_0505900	mediator of RNA polymerase II transcription subunit 11, putative	0.833109	0.781822	1.03598	1.05379	410.917	-0.526704	0.0792995	5542.83	0.00764859	0.935359
PF3D7_0506000	conserved Plasmodium protein, unknown function	4.07016	2.39821	2.02495	2.02844	68.1927	0.465151	0.418594	506.492	-0.490237	0.00543826
PF3D7_0506100	60S ribosomal subunit protein L24, putative	0.670758	0.670408	0.409235	0.392601	231.938	0.636236	0.164451	3961.05	-0.283143	0.00651895
PF3D7_0506200	TATA-box-binding protein	2.64201	3.13076	1.21768	1.01112	38.4298	1.29266	0.128135	351.509	-0.356262	0.083393
PF3D7_0506300	conserved protein, unknown function	0.0463394	0.0264098	0.0561794	0	155.457	0.240432	0.890821	3866.21	-0.209645	0.0162655
PF3D7_0506400	conserved Plasmodium protein, unknown function	0	0	0	0	0.512453	-0.844088	0.769762	13.1243	-0.0790393	0.939174
PF3D7_0506500	conserved Plasmodium protein, unknown function	0.642923	0.55871	0.370875	0.460587	393.199	0.397454	0.273429	6773	0.0810421	0.342718
PF3D7_0506600	histone deacetylase, putative, pseudogene	0	NA	0	0	0.0886946	-1.55143	0.789773	2.266	0.625005	0.806307
PF3D7_0506700	GTPase-activating protein, putative	0.934155	0.859396	0.425974	0.314143	149.906	1.13574	0.0656625	2352.82	0.340284	0.00174101
PF3D7_0506800	transcription factor 25, putative	0.334996	0.308067	0.350673	0.141071	285.332	0.272384	0.585841	5742.42	-0.0822745	0.318733
PF3D7_0506900	rhomboid protease ROM4	0.682074	0.782555	0.742319	1.01765	445.101	-0.394982	0.170689	6430.83	0.187691	0.0195591
PF3D7_0507000	conserved protein, unknown function	0	0.413922	0	0	13.4271	1.50361	0.456584	322.097	-1.00911	1.32438e-05
PF3D7_0507100	60S ribosomal protein L4	0.500442	0.514417	0.668911	0.575178	3381.45	-0.413191	0.00575236	56106.7	0.108297	0.109553
PF3D7_0507200	subtilisin-like protease 3	4.49329	5.82603	4.41936	8.95472	100.288	-0.429261	0.335808	396.592	0.458686	0.0251854
PF3D7_0507300	subtilisin-like ookinete protein SOPT	0	0	7.59358	0	3.73455	-2.91054	0.176504	36.6245	0.543215	0.370905
PF3D7_0507400	conserved Plasmodium protein, unknown function	1.27736	0.906272	0	2.19327	11.9555	-0.407002	0.78707	144.311	-0.553391	0.083803
PF3D7_0507500	subtilisin-like protease 1	2.982	4.12067	4.11244	5.22673	221.16	-0.51491	0.098032	1143.35	0.0877929	0.500228
PF3D7_0507600	protein CAF40, putative	1.12774	1.33327	0.854411	1.03288	444.495	0.290553	0.292208	5564.44	0.0772561	0.337295
PF3D7_0507700	nuclear protein localization protein 4, putative	1.64757	1.25672	1.43195	1.62431	450.279	-0.224686	0.39205	4733.23	-0.130588	0.163283
PF3D7_0507800	conserved protein, unknown function	1.0432	0.994885	0.864626	0.989772	937.539	0.0135414	0.947665	12405.1	0.0344478	0.64505
PF3D7_0507900	conserved Plasmodium protein, unknown function	0.640535	0.245637	0	0.453081	41.4437	0.460366	0.708918	802.032	-0.0984064	0.523595
PF3D7_0508000	6-cysteine protein	1.85703	1.98336	1.84977	1.93441	396.896	-0.108492	0.686087	3575.6	-0.209839	0.0366416
PF3D7_0508100	SET domain protein, putative	0.415841	0.452169	0.702026	0.626111	410.102	-0.739253	0.0278085	6884.46	0.186334	0.0332812
PF3D7_0508200	longevity-assurance (LAG1) protein, putative	0.469102	0.267655	0.309825	0.261579	118.276	0.159304	0.827641	2301.7	-0.00678413	0.947685
PF3D7_0508300	triose phosphate transporter	2.76887	2.82855	2.60291	2.1285	499.993	0.148366	0.530562	3690.51	-0.172921	0.0758108
PF3D7_0508400	conserved protein, unknown function	0	0.100462	0.778829	1.38197	32.6804	-4.2832	0.00780002	652.86	1.75512	1.70286e-27
PF3D7_0508500	guanidine nucleotide exchange factor	0.683873	1.19635	1.4096	1.96107	205.198	-0.864334	0.0211244	2325.02	0.04405	0.693718
PF3D7_0508600	conserved protein, unknown function	0.123598	0.132387	0	0	99.8089	2.79896	0.0787068	2414.74	-0.00599287	0.956535
PF3D7_0508700	pre-mRNA-processing ATP-dependent RNA helicase PRP5, putative	0.872773	0.877115	1.1009	0.820476	554.887	-0.239638	0.36953	7534.21	0.218493	0.0151433
PF3D7_0508800	single-stranded DNA-binding protein	0.842213	0.510576	0.717629	0.591477	308.694	-0.146012	0.685242	4815.82	-0.135719	0.104269
PF3D7_0508900	conserved Plasmodium protein, unknown function	2.28368	2.02013	1.94248	2.85428	610.905	-0.29323	0.18236	4920.22	0.132822	0.131553
PF3D7_0509000	alpha-soluble NSF attachment protein, putative	0.724201	0.796333	0.611161	0.697176	439.889	0.0814753	0.789955	6707.28	-0.0308958	0.715461
PF3D7_0509100	structural maintenance of chromosomes protein 4, putative	1.36374	1.22497	1.727	1.8849	1042.92	-0.604521	0.00170192	10765.2	0.198944	0.0184358
PF3D7_0509200	leucine-rich repeat protein	0	0	0	0	3.86581	-0.246557	0.90908	99.1465	-0.676381	0.0745244
PF3D7_0509300	conserved Plasmodium protein, unknown function	1.11004	1.21547	1.53309	1.51084	206.757	-0.521352	0.158729	2280.53	-0.289507	0.00687195
PF3D7_0509400	RNA polymerase I	1.4354	1.48732	1.06727	1.05988	693.593	0.348177	0.145436	7989.88	0.239521	0.00683496
PF3D7_0509500	ERCC4 domain-containing protein, putative	0.300401	1.26405	0.324281	0.293507	39.4878	1.54491	0.179689	662.556	-0.205907	0.232374
PF3D7_0509600	asparagine--tRNA ligase	0.469969	0.383102	0.435835	0.594535	416.738	-0.442754	0.195047	7349.08	0.162998	0.031787
PF3D7_0509700	conserved Plasmodium protein, unknown function	1.60982	1.21091	1.54271	2.04517	81.837	-0.553225	0.317001	816.557	-0.0463596	0.760075
PF3D7_0509800	phosphatidylinositol 4-kinase	0.861708	1.02182	1.01593	0.836206	217.764	-0.0542768	0.8911	2933.48	0.32271	0.0012676
PF3D7_0509900	conserved protein, unknown function	2.95565	2.22662	2.29722	0.903377	71.3876	0.552179	0.3449	616.052	-0.379292	0.0186484
PF3D7_0510000	conserved Plasmodium protein, unknown function	0	0	0.313856	0	26.4675	-1.79815	0.378339	619.761	-0.566018	0.000467641
PF3D7_0510100	conserved protein, unknown function	2.18261	1.77197	1.39237	2.07947	1124.92	0.0515191	0.78408	10390.9	-0.0493857	0.552257
PF3D7_0510200	peptidyl-prolyl cis-trans isomerase	2.28134	1.57534	1.89019	2.12864	325.986	-0.237472	0.403416	2876.6	-0.00406831	0.9656
PF3D7_0510300	stripes inner membrane complex protein, putative	0	0	0	0	2.55234	-1.60546	0.478045	65.3194	0.679672	0.193609
PF3D7_0510400	PDCD2 domain-containing protein, putative	2.29525	2.22183	1.83469	2.47667	43.6846	-0.050449	0.943194	357.029	-0.332979	0.121063
PF3D7_0510500	topoisomerase I	0.973994	0.904621	0.861392	0.889366	554.705	-0.0172328	0.947091	7585.68	0.037324	0.649973
PF3D7_0510700	conserved Plasmodium protein, unknown function	0	NA	NA	NA	0.0215967	-3.6735	0.599415	0.549384	2.74567	0.574755
PF3D7_0510800	WD repeat-containing protein, putative	0	0	0	3.86709	4.46336	-2.66047	0.217831	63.371	0.297712	0.559676
PF3D7_0511000	translationally-controlled tumor protein homolog	1.07647	0.910028	1.42859	1.03806	1277.18	-0.427481	0.0258715	15795.8	0.00740732	0.928573
PF3D7_0511100	conserved Plasmodium protein, unknown function	0	0	0	0	1.90249	-0.0992716	0.965609	48.8329	-0.822622	0.145954
PF3D7_0511200	stearoyl-CoA desaturase	2.74463	2.79086	2.14064	2.87883	626.705	0.0196673	0.924045	4537.33	-0.159591	0.0571726
PF3D7_0511300	MORN repeat protein, putative	1.22785	1.26434	0.669748	1.06382	137.402	0.424038	0.369599	1771.33	-0.392551	0.000660425
PF3D7_0511400	conserved Plasmodium protein, unknown function	0.45762	0	0	0	9.23091	-1.9068	0.3481	198.249	2.40833	3.0197e-17
PF3D7_0511500	RNA pseudouridylate synthase, putative	1.89643	2.02565	2.0333	2.00255	2797.67	-0.155858	0.264656	24603.3	0.256102	0.000468003
PF3D7_0511600	apical rhoptry neck protein	0	1.41141	1.27742	0	11.0162	0.687772	0.703611	178.52	-0.670784	0.0255564
PF3D7_0511700	EKC/KEOPS complex subunit CGI121	2.09851	7.82689	0	0	6.70455	2.87021	0.0985752	66.6732	-0.41476	0.402354
PF3D7_0511800	inositol-3-phosphate synthase	1.50531	1.59347	1.67085	1.62979	2136.61	-0.207131	0.144301	21536.6	0.124005	0.0658718
PF3D7_0511900	conserved Plasmodium protein, unknown function	0	0.509443	0	0	15.2558	1.32101	0.464626	346.103	0.141955	0.500068
PF3D7_0512000	prefoldin subunit 6, putative	0.344653	0.521694	0.367086	0.591583	363.441	-0.268727	0.463999	6457.46	-0.0854867	0.322352
PF3D7_0512100	conserved protein, unknown function	0.234284	0.352274	0	0	67.7952	3.59399	0.0208679	1550.27	-0.317414	0.00703733
PF3D7_0512200	glutathione synthetase	4.24078	3.95403	3.72906	3.00797	277.8	0.175433	0.539906	1557.82	-0.202201	0.0841088
PF3D7_0512300	CDK-activating kinase assembly factor MAT1	0.347272	0.212933	0	0.361944	71.0558	0.238803	0.818406	1487.79	-0.202401	0.0938627
PF3D7_0512400	conserved Plasmodium protein, unknown function	4.97952	2.86986	0	0	6.60532	1.38383	0.421796	48.6949	1.0991	0.0444555
PF3D7_0512450	conserved Plasmodium protein, unknown function, pseudogene	0	0	0	0	0.197813	-0.558901	0.884858	5.0687	-0.367466	0.82145
PF3D7_0512500	conserved Plasmodium protein, unknown function	3.64205	2.55198	1.36514	2.86637	89.3529	0.340211	0.511269	664.299	-0.15571	0.385911
PF3D7_0512600	ras-related protein Rab-1B	0.799327	0.696005	0.970285	0.984997	954.899	-0.539522	0.0137341	13315.7	0.0327974	0.686117
PF3D7_0512700	orotate phosphoribosyltransferase	0.423467	0.56045	0.527852	0.538276	228.73	-0.183661	0.675446	3908.97	-0.27282	0.00500526
PF3D7_0512800	conserved Plasmodium protein, unknown function	0.599226	0.448124	0.269728	0.265092	93.2868	0.798841	0.337578	1726.17	0.143878	0.215194
PF3D7_0512900	AKAP-like protein	32.6435	28.0312	40.0052	62.9783	55.2543	-0.837729	0.158737	37.3293	0.52786	0.386539
PF3D7_0513000	conserved protein, unknown function	0	0	0	0	79.7209	-0.908994	0.657532	2043.68	-0.013613	0.907754
PF3D7_0513100	conserved protein, unknown function	1.24137	2.20023	3.4362	2.44012	150.304	-0.837521	0.0346236	1168.3	-0.182839	0.162264
PF3D7_0513200	conserved Plasmodium protein, unknown function	0.917281	1.16503	1.13945	0.788989	362.279	0.0336654	0.913829	4705.01	0.163681	0.0732163
PF3D7_0513300	purine nucleoside phosphorylase	0.545355	0.576491	0.764429	0.637167	2614.76	-0.432597	0.00995995	41838.8	0.276455	0.000367897
PF3D7_0513400	GTP-binding protein, putative	1.18192	0.497089	0.478755	0.738439	66.5033	0.150015	0.841513	1005.67	-0.108083	0.429965
PF3D7_0513500	mitochondrial import inner membrane translocase subunit TIM16, putative	0	0	0	0	17.7657	-0.551252	0.790324	455.546	-0.371114	0.0674579
PF3D7_0513600	deoxyribodipyrimidine photo-lyase, putative	1.42948	1.30465	1.21976	1.14496	1439.11	0.0837334	0.617999	16547.2	0.0590421	0.397878
PF3D7_0513700	secreted ookinete protein, putative	1.34767	1.88925	3.20667	3.72547	44.7969	-1.18287	0.0864888	335.491	0.212699	0.316234
PF3D7_0513800	ras-related protein Rab-1A	1.18933	1.06993	1.08795	1.15281	474.243	-0.13289	0.613505	5823.72	0.00390184	0.962114
PF3D7_0513900	conserved protein, unknown function	1.5648	0.686022	0.641209	0.784985	73.6528	0.366609	0.585983	1019.11	-0.516181	0.000277214
PF3D7_0514000	tubulin--tyrosine ligase, putative	0	0	0	0	19.2128	-2.06615	0.317354	491.834	1.14311	2.61933e-10
PF3D7_0514100	ATP-dependent DNA helicase UvrD	3.77415	3.39628	3.33667	5.17863	365.259	-0.34672	0.205368	1995.38	0.351873	0.0052801
PF3D7_0514200	conserved Plasmodium protein, unknown function	0.771107	0.725781	0.5856	0.364638	236.599	0.542758	0.200237	3864.72	-0.43588	4.75774e-07
PF3D7_0514300	aspartate--tRNA ligase, putative	0.319042	0.210118	0.478755	0.230088	187.295	-0.601129	0.298437	3680.16	-0.0433024	0.639767
PF3D7_0514500	conserved Plasmodium membrane protein, unknown function	2.01227	3.66365	0	0	5.76197	1.97152	0.269075	64.9289	0.080176	0.867129
PF3D7_0514600	ribose-5-phosphate isomerase, putative	0.485388	0.461176	0.261597	0.164373	185.435	1.03674	0.0996355	3588.32	-0.0557737	0.542105
PF3D7_0514700	MORN repeat protein, putative	0	0	0	0	1.15107	-2.52864	0.315201	29.4034	1.60168	0.0405673
PF3D7_0514800	inositol polyphosphate multikinase, putative	7.77227	5.03157	1.77512	10.613	71.4136	-0.154649	0.847289	267.664	0.111651	0.685189
PF3D7_0514900	conserved Plasmodium protein, unknown function	0.593519	0.390634	0.373455	0.469653	68.5978	0.0168718	0.983782	1224	-0.133706	0.30009
PF3D7_0515000	pre-mRNA-splicing factor CWC2, putative	0.505742	0.690247	0.442641	0.559913	868.135	0.155821	0.521097	14582.8	-0.0786799	0.288467
PF3D7_0515100	rhomboid protease ROM9	0.297812	0.546167	0.313257	0.357541	114.887	0.262025	0.700962	2165.49	-0.133913	0.201782
PF3D7_0515200	conserved Plasmodium protein, unknown function	18.1353	13.3244	16.9794	18.8935	83.7289	-0.376881	0.432388	121.113	-0.706451	0.0403952
PF3D7_0515300	phosphatidylinositol 3-kinase	0.379786	0.460915	0.261639	0.494426	296.417	0.08493	0.847111	5500.32	0.283576	0.00266946
PF3D7_0515400	conserved protein, unknown function	0.761119	1.29467	0.55226	2.79018	39.4074	-0.795525	0.312502	434.922	0.0191108	0.91869
PF3D7_0515500	amino acid transporter, putative	2.44827	2.69049	0	0	6.36072	2.45762	0.162413	80.3555	-0.40402	0.330833
PF3D7_0515600	conserved Plasmodium protein, unknown function	0.909572	0.358733	0	3.28012	26.4146	-1.59528	0.148126	324.105	-0.096891	0.673601
PF3D7_0515700	glideosome-associated protein 40, putative	0.826953	0.888201	1.36737	1.12087	1085.7	-0.655046	0.000985041	13773.6	-0.00539521	0.945849
PF3D7_0515800	BolA-like protein, putative	2.48275	1.9233	1.54821	1.68778	106.749	0.275562	0.564908	978.148	-0.46864	0.00100376
PF3D7_0515900	NLI interacting factor-like phosphatase, putative	0.57456	1.14378	0.888282	0.57253	67.3309	0.282094	0.686127	976.607	-0.257204	0.0592975
PF3D7_0516000	RAP protein, putative	1.29519	1.12328	0.286851	0.568103	104.099	1.35845	0.0429688	1510.78	-0.0497789	0.675953
PF3D7_0516100	cation-transporting ATPase 1	2.07942	2.17605	1.26952	1.92417	113.298	0.299975	0.529767	1045.03	0.0359458	0.793433
PF3D7_0516200	40S ribosomal protein S11	0.66202	0.674741	0.621359	0.536282	1051.36	0.0820766	0.7133	16836.5	0.0253431	0.742744
PF3D7_0516300	tRNA pseudouridine synthase, putative	0.211057	0.403416	0.21175	0.362688	130.723	0.0290188	0.967343	2606.36	0.41476	1.68402e-05
PF3D7_0516400	phosducin-like protein 1, putative	0.839405	1.09851	1.6122	1.0797	188.044	-0.526733	0.176979	2257.89	-0.174069	0.0835931
PF3D7_0516500	major facilitator superfamily domain-containing protein, putative	0	3.27984	0	3.33976	12.6638	-0.182368	0.890916	132.808	0.196316	0.560386
PF3D7_0516600	sporozoite surface antigen MB2	0.433833	0.581899	0.481425	0.587797	188.792	-0.127936	0.798544	3231.49	0.499217	2.06357e-06
PF3D7_0516700	ubiquitin carboxyl-terminal hydrolase 2, putative	1.16381	1.09387	1.13143	1.18238	484.656	-0.158592	0.545444	5900.41	-0.0798751	0.355547
PF3D7_0516800	AP2 domain transcription factor AP2-O2, putative	2.34923	1.99898	1.96527	2.58862	1222.59	-0.190177	0.298948	9987.9	-0.0224035	0.802671
PF3D7_0516900	60S ribosomal protein L2	0.674794	0.7917	0.855302	0.810503	2139.94	-0.302783	0.0709716	31269.9	0.100986	0.180053
PF3D7_0517000	60S ribosomal protein L12, putative	0.632331	0.601731	0.849458	0.712769	1471.85	-0.467175	0.0159223	22523.7	0.0721908	0.350775
PF3D7_0517100	conserved protein, unknown function	0	0.117939	0	0	34.3471	0.4328	0.828176	857.701	0.0622179	0.665106
PF3D7_0517200	conserved Plasmodium protein, unknown function	0.10987	0.0678187	0	1.23142	67.054	-2.98697	0.0625092	1542.25	4.01869	5.8155e-198
PF3D7_0517300	serine/arginine-rich splicing factor 1	0.965658	0.950903	0.993559	1.03021	1360.16	-0.214971	0.247151	17792.8	-0.318627	3.57454e-05
PF3D7_0517400	FACT complex subunit SPT16, putative	1.21894	1.12585	1.07772	1.30296	1448.48	-0.14246	0.424602	17384.9	0.134715	0.0887775
PF3D7_0517500	UTP--glucose-1-phosphate uridylyltransferase, putative	2.67084	2.0499	0	0	3.80341	0.0736692	0.96952	37.1427	1.40774	0.0248902
PF3D7_0517600	F-actin-capping protein subunit beta, putative	3.6724	0	0	7.60083	4.87876	-1.85513	0.369876	36.2309	0.923051	0.133364
PF3D7_0517700	eukaryotic translation initiation factor 3 subunit B, putative	0.624709	0.734796	0.582395	0.564145	1297.18	0.149888	0.449412	20717	0.149431	0.0248662
PF3D7_0517800	apicortin, putative	0	0	0	0	1.46702	1.01717	0.666774	37.6748	-1.94115	0.0025132
PF3D7_0517900	zinc finger protein, putative	0.613487	0.836288	0.568532	0.992557	166.529	-0.226398	0.6169	2462.35	-0.132956	0.183332
PF3D7_0518000	NOSIP domain-containing protein, putative	1.0191	1.09525	1.0135	1.07561	186.315	-0.113684	0.777519	2367.07	-0.287887	0.0046598
PF3D7_0518100	protein AMR2	0.966086	0.824729	0.314941	0.3911	189.49	1.20653	0.0274366	3017.93	0.213238	0.032894
PF3D7_0518200	SWIB/MDM2 domain-containing protein	1.31745	1.02835	1.0584	1.06743	134.251	-0.0182333	0.969772	1660.39	-0.126213	0.346191
PF3D7_0518300	proteasome subunit beta type-1, putative	0.639888	0.564563	0.532973	0.435139	665.98	0.187501	0.509315	11213.9	0.0726394	0.397992
PF3D7_0518400	cyclin, putative	0	0	0	0	1.81538	-3.13394	0.171139	46.4195	2.21096	9.32239e-05
PF3D7_0518500	ATP-dependent RNA helicase DDX23, putative	1.26662	1.41522	1.10686	1.2273	796.719	0.0868604	0.695389	9254.9	0.101846	0.240411
PF3D7_0518600	WD repeat-containing protein 26, putative	1.1696	1.03292	0.784085	0.793342	375.656	0.341882	0.267905	5044.19	0.0315339	0.697196
PF3D7_0518700	mRNA-binding protein PUF1	1.25399	1.51806	0	1.16781	63.2012	1.20705	0.140127	836.845	0.216546	0.153814
PF3D7_0518800	secreted ookinete protein, putative	0	0	0	0	0.255751	-1.45634	0.685943	6.53966	0.530868	0.720373
PF3D7_0518900	conserved protein, unknown function	7.73137	4.7831	273.369	66.1272	13.4353	-4.22221	0.00209465	13.062	1.91644	0.0849861
PF3D7_0519000	histone RNA hairpin-binding protein, putative	0	0.46164	0	0.243025	38.6078	0.989189	0.538546	848.717	0.0343888	0.806348
PF3D7_0519100	50S ribosomal protein L14, mitochondrial, putative	0.963009	0.525849	0.610393	0.587993	155.301	0.0932324	0.851835	2421.62	-0.375231	0.000167923
PF3D7_0519200	V-type proton ATPase 16 kDa proteolipid subunit	1.16048	1.0047	1.48059	1.29811	747.63	-0.503061	0.0232666	8726.06	0.066107	0.419525
PF3D7_0519300	protoheme IX farnesyltransferase, putative	0.676756	0.393806	0.404392	0.729076	243.811	-0.329924	0.43161	4069.08	-0.0444902	0.603014
PF3D7_0519400	40S ribosomal protein S24	0.655995	0.532812	0.845471	0.726256	1295.54	-0.544208	0.00611014	19949.7	0.116664	0.11303
PF3D7_0519500	CCR4 domain-containing protein 1, putative	1.101	0.977044	0.944357	1.079	399.294	-0.0749657	0.81382	5160.59	0.317532	0.00483625
PF3D7_0519600	zinc finger protein, putative	0.360441	0.512362	0.258709	0.420416	272.134	0.309965	0.493711	5089.32	-0.0339896	0.700557
PF3D7_0519700	FoP domain-containing protein, putative	0.685423	0.592524	0.701246	0.532952	530.513	-0.0667252	0.818719	8477.78	0.083971	0.314044
PF3D7_0519800	EELM2 domain-containing protein, putative	1.05361	1.09414	1.32835	1.22146	778.646	-0.360471	0.100276	9351.11	0.12446	0.133878
PF3D7_0519900	conserved protein, unknown function	0.193539	0.379834	0.305611	0.263823	78.1602	-0.0273068	0.97589	1572.65	0.0565236	0.619464
PF3D7_0520000	40S ribosomal protein S9, putative	0.321368	0.333098	0.332124	0.313877	2026.51	-0.107502	0.592882	39534.1	0.04463	0.529303
PF3D7_0520100	protein phosphatase PPM9, putative	1.21881	1.44517	1.07691	1.15936	236.332	0.147886	0.674186	2782.08	-0.0449949	0.629588
PF3D7_0520200	mediator of RNA polymerase II transcription subunit 17, putative	1.77807	1.72117	1.01543	0.948643	248.059	0.725715	0.0389304	2803.04	-0.332284	0.000870713
PF3D7_0520300	U6 snRNA-associated Sm-like protein LSm2, putative	1.61298	1.44456	1.45066	1.46949	136.713	-0.0813989	0.851972	1433.6	-0.118144	0.310823
PF3D7_0520400	single-stranded DNA-binding protein, putative	1.61424	2.60896	1.76241	1.92031	143.918	0.206502	0.637568	1258.03	-0.197402	0.218077
PF3D7_0520500	phosphomethylpyrimidine kinase, putative	1.27983	1.13819	2.27239	1.81351	115.377	-0.87407	0.0655974	1151.31	0.0388417	0.778193
PF3D7_0520600	bis(5'-nucleosyl)-tetraphosphatase [asymmetrical]	0.330165	0.234495	0.237334	0.341454	296.727	-0.254517	0.593385	5945.03	-0.151188	0.0902741
PF3D7_0520700	CDC73 domain-containing protein, putative	1.57529	1.81467	2.95002	2.31052	55.2228	-0.6885	0.277875	453.019	-0.0420437	0.825136
PF3D7_0520800	conserved protein, unknown function	1.76161	1.42229	1.15439	1.67022	515.027	0.0393026	0.879325	5412.95	0.272206	0.00429268
PF3D7_0520900	adenosylhomocysteinase	0.697711	0.637821	0.781775	0.680957	3588.33	-0.25588	0.0902691	55001.4	0.241442	0.000737477
PF3D7_0521000	conserved Plasmodium protein, unknown function	0.508995	0.441517	0.302591	0.367237	276.945	0.372605	0.409163	5120.99	-0.0537008	0.551912
PF3D7_0521100	conserved Plasmodium protein, unknown function	0	3.02091	0	1.40397	7.6521	0.584395	0.751722	100.305	-0.572587	0.163135
PF3D7_0521200	conserved protein, unknown function	0	0	0	1.60114	18.3553	-3.65443	0.0318801	317.684	-0.288061	0.196766
PF3D7_0521300	zinc finger protein, putative	1.95661	1.60061	0.933	0.668627	91.5002	1.01397	0.10704	1037.71	0.213242	0.111608
PF3D7_0521400	conserved protein, unknown function	0.664087	1.05601	0.928773	0.598003	104.604	0.232701	0.686046	1501.87	-0.211959	0.130427
PF3D7_0521500	ribosomal large subunit pseudouridylate synthase, putative	0.776201	0.899508	0.563938	0.728273	108.875	0.243392	0.672875	1631.67	-0.0737874	0.515245
PF3D7_0521600	conserved Plasmodium protein, unknown function	8.54046	3.86947	1.76367	0	17.5239	2.57135	0.0950828	111.233	-0.356052	0.316231
PF3D7_0521700	ATP-dependent RNA helicase DDX1, putative	9.78002	9.99661	5.08856	8.70094	275.585	0.40938	0.15808	784.644	0.064842	0.672437
PF3D7_0521800	AFG1-like ATPase, putative	0.13845	0.485503	0.210446	0.346851	58.4913	0.202007	0.842606	1165.62	0.0477476	0.703519
PF3D7_0521900	conserved Plasmodium protein, unknown function	0.834636	0	0.576728	0.622666	27.5841	-1.07369	0.426021	483.139	0.704578	0.000197822
PF3D7_0522000	conserved Plasmodium protein, unknown function	0.0938632	0.214569	0.131617	0.106177	79.9057	0.419945	0.731062	1810.57	-0.0680176	0.537405
PF3D7_0522100	conserved Plasmodium protein, unknown function	4.56853	2.96344	2.75204	5.35443	93.5294	-0.290919	0.547232	513.246	0.160788	0.415431
PF3D7_0522200	transcription initiation factor TFIID subunit 10, putative	0	0.169814	0	0	63.4537	2.15659	0.200517	1559.6	-0.105393	0.455025
PF3D7_0522300	18S rRNA (guanine-N(7))-methyltransferase, putative	0.253433	0.17816	0.299747	0.285832	214.71	-0.630186	0.284455	4417.88	0.207465	0.0374566
PF3D7_0522400	conserved Plasmodium protein, unknown function	4.83475	3.91117	6.16332	5.81843	423.999	-0.598887	0.0161204	1820.4	0.241909	0.0442601
PF3D7_0522500	50S ribosomal protein L17, apicoplast, putative	0.449834	0.403173	0.49976	0.266052	159.579	0.0350378	0.952488	2943.88	-2.44527e-05	0.999826
PF3D7_0522600	inner membrane complex protein	17.5145	21.8161	12.586	16.6434	248.578	0.285189	0.322876	376.258	-0.854893	3.17479e-05
PF3D7_0522700	iron-sulfur assembly protein	0.123338	0.250461	0	0.461863	73.6432	-0.415257	0.675511	1556.7	-0.23117	0.0698117
PF3D7_0522800	pre-mRNA-splicing factor BUD31, putative	0.408206	0.368281	0.272551	0.147539	131.533	0.767876	0.312481	2625.06	-0.0556166	0.605471
PF3D7_0522900	zinc finger protein, putative	2.44827	2.11711	0	0	12.4979	2.46986	0.130408	139.365	0.598204	0.0940495
PF3D7_0523000	multidrug resistance protein 1	1.92099	2.07687	1.96147	1.76659	1478.81	-0.00302882	0.98524	13226	0.100577	0.177543
PF3D7_0523100	mitochondrial-processing peptidase subunit alpha, putative	1.26987	1.43359	1.38954	1.35051	679.279	-0.128337	0.552334	7520.43	-0.0519091	0.49268
PF3D7_0523200	heptatricopeptide repeat-containing protein, putative	0	0	0	0.304874	22.2912	-1.37455	0.501516	521.016	-0.988637	2.52391e-08
PF3D7_0523300	cytochrome c oxidase subunit ApiCOX18, putative	1.06736	1.1455	1.16245	1.11728	193.921	-0.177489	0.653032	2381.82	-0.131943	0.21632
PF3D7_0523400	DnaJ protein, putative	0.962306	0.917773	0.878209	0.979943	492.287	-0.11454	0.666213	6633.96	0.0278614	0.716587
PF3D7_0523500	dynein light chain Tctex-type, putative	0	1.0373	0	0	4.7288	0.623628	0.764201	98.7654	-0.132596	0.725489
PF3D7_0523600	conserved protein, unknown function	0.559781	0.423224	0.138872	0.372878	184.045	0.679327	0.242517	3474.28	-0.110273	0.267463
PF3D7_0523700	conserved Plasmodium membrane protein, unknown function	0.67694	2.95427	1.87239	1.86012	25.3538	0.0214269	0.981749	234.847	-0.00311027	0.990059
PF3D7_0523800	divalent metal transporter, putative	3.68007	3.7253	2.47997	3.33381	182.469	0.258638	0.471074	1125.06	-0.0271351	0.844918
PF3D7_0523900	MerC domain-containing protein, putative	1.35513	1.97747	0.71469	1.82924	60.291	0.300636	0.642834	640.627	-0.102075	0.520611
PF3D7_0524000	karyopherin beta	0.957587	0.956973	1.07692	1.13384	3372.29	-0.326925	0.0124295	43376.4	0.164381	0.0120352
PF3D7_0524100	conserved Plasmodium protein, unknown function	0.330528	0.467207	0.0715064	0.208143	165.041	1.46796	0.0643577	3348.86	0.204163	0.0383184
PF3D7_0524200	conserved Plasmodium membrane protein, unknown function	0	0	0	0	5.62252	-0.812095	0.703245	144.097	-0.112094	0.736466
PF3D7_0524300	conserved Plasmodium protein, unknown function	0.473705	0.670006	0.257288	0.060556	178.129	1.7935	0.0115316	3406.43	-0.0877072	0.346605
PF3D7_0524400	ribosome-interacting GTPase 1, putative	0.659928	0.88628	0.508416	0.580341	474.473	0.386321	0.211441	7469.68	-0.0362219	0.673773
PF3D7_0524500	conserved Plasmodium protein, unknown function	8.44977	8.93728	5.10017	7.20732	92.0091	0.349012	0.483271	286.43	0.013165	0.960389
PF3D7_0524600	50S ribosomal protein L12, apicoplast, putative	0.238145	0.298944	0.345454	0.271514	210.756	-0.257771	0.640746	4223.17	-0.0488831	0.592632
PF3D7_0524700	mitochondrial import receptor subunit TOM22, putative	0.501523	0.548792	0.0757674	0.0584369	159.073	2.86705	0.00737215	3207.23	-0.0800407	0.423293
PF3D7_0524800	ubiquitin fusion degradation protein 1, putative	1.93284	4.39782	3.66665	1.82672	89.2489	0.255747	0.604666	601.878	-0.103265	0.540532
PF3D7_0524900	S-adenosyl-L-methionine-dependent tRNA 4-demethylwyosine synthase, putative	0.562955	0.588247	0.798157	0.735798	268.814	-0.5425	0.154871	4182.1	0.125384	0.169765
PF3D7_0525000	zinc finger protein, putative	2.86052	2.97213	1.73874	1.95537	137.147	0.552997	0.183484	1084.64	-0.258923	0.0453175
PF3D7_0525100	acyl-CoA synthetase	1.15778	1.08006	1.31933	1.20691	2717.26	-0.304138	0.0394237	32364.3	0.0564432	0.416596
PF3D7_0525200	structural maintenance of chromosomes protein 6, putative	0.788189	0.773695	1.15647	1.2062	522.94	-0.704529	0.00826045	6917.38	0.211491	0.0203023
PF3D7_0525300	conserved protein, unknown function	8.54046	3.02091	4.97034	9.72459	34.5105	-0.692518	0.354106	122.768	-0.260763	0.455533
PF3D7_0525400	7-helix-1 protein	2.3358	2.67908	1.42084	3.00999	100.427	0.0769653	0.87209	782.454	-0.264614	0.106379
PF3D7_0525500	WD repeat-containing protein, putative	4.58063	5.18302	5.15219	5.4532	201.412	-0.220344	0.496554	880.604	0.454964	0.00115569
PF3D7_0525600	RNA methyltransferase, putative	0.422115	0.539786	0.156658	0.320757	148.146	0.864285	0.182983	2845.74	-0.247948	0.0101935
PF3D7_0525700	conserved protein, unknown function	0.619814	0.469004	0.586314	0.889831	98.8255	-0.634798	0.302745	1555.96	-0.0884633	0.436301
PF3D7_0525800	inner membrane complex protein 1g, putative	3.96398	4.15096	4.00666	5.53147	416.396	-0.363871	0.121276	2029.6	0.0375948	0.71889
PF3D7_0525900	NIMA related kinase 2	0	0	0	0	0.382548	-4.26408	0.183263	9.77066	3.3347	0.0128404
PF3D7_0526000	RAP protein, putative	1.42617	0.61497	0.427807	1.83993	43.0031	-0.519196	0.531122	547.455	-0.0229584	0.906039
PF3D7_0526100	conserved Plasmodium membrane protein, unknown function	0	3.7433	0	0	7.16166	2.60521	0.131437	93.8355	-0.17212	0.67982
PF3D7_0526200	ADP-ribosylation factor GTPase-activating protein, putative	0.387163	0.424915	0.368146	0.292533	278.885	0.19392	0.666253	5284.54	-0.205615	0.0109804
PF3D7_0526300	WD repeat-containing protein 55, putative	0.527454	0.33741	0.249197	0.207165	95.0993	0.732261	0.389587	1855.87	-0.111316	0.301786
PF3D7_0526400	conserved Plasmodium protein, unknown function	1.35077	0.844077	1.2617	0	39.3481	0.824642	0.40901	568.002	-0.205811	0.258834
PF3D7_0526500	conserved Plasmodium protein, unknown function	1.8427	2.019	1.88856	2.33783	349.067	-0.226419	0.431587	3054.97	0.323871	0.00269868
PF3D7_0526600	conserved Plasmodium protein, unknown function	1.97795	2.66229	1.79479	1.5515	243.986	0.366449	0.286783	2135.21	0.227691	0.0454045
PF3D7_0526700	conserved protein, unknown function	0.78582	1.32455	1.06544	0.590661	273.74	0.362402	0.313611	3667.86	-0.256948	0.012285
PF3D7_0526800	conserved Plasmodium protein, unknown function	0.849478	0.653856	0.937298	0.641	514.455	-0.225483	0.423826	7527.52	-0.115316	0.164013
PF3D7_0526900	transmembrane emp24 domain-containing protein, putative	0.403821	0.299985	0.291555	0.40588	347.187	-0.176872	0.666747	6648.58	0.06886	0.368136
PF3D7_0527000	DNA replication licensing factor MCM3, putative	1.18219	1.24821	1.48944	1.65361	3461.58	-0.496306	0.000194245	37868.9	0.111933	0.107796
PF3D7_0527100	ubiquitin-conjugating enzyme E2 N, putative	0.952505	0.844547	1.01978	0.84011	802.857	-0.185892	0.435774	10925	-0.0232191	0.796356
PF3D7_0527200	ubiquitin carboxyl-terminal hydrolase 14	0.159339	0.20315	0.204286	0.133066	985.973	0.042974	0.895841	21627	0.0727308	0.286274
PF3D7_0527300	methionine aminopeptidase 1a, putative	0.385238	0.393203	0.248104	0.299444	318.327	0.357704	0.43396	6177.88	0.126714	0.139594
PF3D7_0527400	conserved Plasmodium protein, unknown function	0	0.284145	0.420568	0	27.1801	-0.369941	0.834523	592.434	0.394261	0.0212437
PF3D7_0527500	Hsc70-interacting protein	0.600871	0.656768	0.547537	0.626798	2409.64	-0.0303702	0.854603	38934.6	0.159373	0.0231819
PF3D7_0527600	conserved Plasmodium protein, unknown function	0.574629	0.565872	0.484697	0.596278	366.87	-0.0626861	0.856294	6122.7	-0.0501102	0.528531
PF3D7_0527900	ATP-dependent RNA helicase DDX41, putative	0.935643	0.931773	0.622208	0.569847	420.042	0.528599	0.0969818	6199.74	0.0595165	0.482037
PF3D7_0528000	proteasome maturation factor UMP1, putative	3.43904	2.43179	3.09209	2.74706	248.451	-0.149915	0.659821	1681.4	-0.142509	0.348025
PF3D7_0528100	AP-1 complex subunit beta, putative	2.46336	2.11505	2.03399	2.27386	1079.74	-0.0568539	0.742489	8802.7	0.0395155	0.588156
PF3D7_0528200	eukaryotic translation initiation factor 3 subunit E, putative	1.01752	0.998453	0.963783	1.06678	1060.91	-0.145325	0.456936	13754	0.0858895	0.241625
PF3D7_0528300	conserved protein, unknown function	1.24488	0	0	1.29661	9.35971	-0.779296	0.698535	151.167	-0.158337	0.607999
PF3D7_0528400	palmitoyltransferase DHHC7	0.835427	1.12666	0.940058	0.759559	87.5356	0.116533	0.846107	1197.37	-0.238716	0.0652711
PF3D7_0528500	F-actin-capping protein subunit alpha, putative	0.280514	0.194787	0.21852	0.269138	92.2257	-0.247071	0.782297	1912.74	-0.455226	6.78624e-05
PF3D7_0528600	conserved Plasmodium protein, unknown function	1.26392	1.05732	1.57834	1.34704	124.993	-0.464132	0.323795	1398.54	-0.371067	0.00340547
PF3D7_0528700	peptidyl-prolyl cis-trans isomerase	0.407941	0.215914	0	0.289081	193.211	0.75603	0.278917	4050.07	-0.0491366	0.635273
PF3D7_0528800	nucleolar preribosomal GTPase, putative	2.61847	2.74149	1.08552	1.62674	151.476	0.887078	0.0444974	1319.38	0.0943453	0.473825
PF3D7_0528900	conserved protein, unknown function	0	0.352852	0	0	6.22005	-2.50444	0.228738	136.672	2.9937	6.59847e-15
PF3D7_0529000	conserved Plasmodium protein, unknown function	2.22189	1.54832	1.51129	1.58406	420.457	0.10676	0.686006	4073.68	-0.0512069	0.567727
PF3D7_0529100	thioredoxin-like protein, putative	1.06446	1.70333	2.02246	0.790995	61.7189	0.013295	0.983548	676.639	-0.251187	0.112137
PF3D7_0529200	sugar transporter, putative	0	0	0	0	37.5994	-1.15834	0.573557	963.214	0.235301	0.117302
PF3D7_0529300	apicoplast TIC22 protein	0.876467	0.243552	1.26677	0.650858	61.6175	-1.03511	0.182402	897.07	-0.117865	0.411282
PF3D7_0529400	conserved Plasmodium protein, unknown function	1.05367	0.993091	1.11215	1.23008	1121.15	-0.313214	0.100275	13976.3	0.128714	0.0954564
PF3D7_0529500	cell cycle regulator protein, putative	2.84758	2.67457	2.13792	2.50729	225.159	0.0891094	0.787152	1673.49	-0.149271	0.208493
PF3D7_0529700	heptatricopeptide repeat-containing protein, putative	0.9309	0.672623	0.318241	0.271458	48.3975	1.27434	0.259575	806.404	0.220766	0.122622
PF3D7_0529800	conserved Plasmodium protein, unknown function	1.53357	1.29929	1.27936	2.01988	613.901	-0.335838	0.166136	6396.61	0.101288	0.30423
PF3D7_0529900	RING zinc finger protein, putative	1.39238	1.4505	1.35667	1.54683	370.269	-0.164031	0.556967	3975.5	0.0671317	0.443316
PF3D7_0530000	conserved Plasmodium protein, unknown function	0.535018	0.527677	0.630665	0.546473	293.614	-0.271484	0.478026	4878.07	-0.0927108	0.284769
PF3D7_0530100	SNARE protein, putative	0.0625355	0.268929	0.0823648	0	116.149	2.20093	0.146063	2723.4	-0.174994	0.0631302
PF3D7_0530200	phosphoenolpyruvate/phosphate translocator	2.51173	2.42253	1.93536	2.5327	303.559	0.0274827	0.927877	2382.78	-0.14556	0.232796
PF3D7_0530300	conserved Plasmodium membrane protein, unknown function	2.43767	2.27702	2.42755	4.65983	234.788	-0.691928	0.0305158	1572.79	-0.0368792	0.767083
PF3D7_0530400	conserved Plasmodium protein, unknown function	3.30847	2.92996	1.74491	3.24153	61.5868	0.156037	0.7975	425.363	0.23571	0.21982
PF3D7_0530500	conserved Plasmodium membrane protein, unknown function	0	17.2192	0	11.6013	3.77033	-0.882845	0.692412	23.2055	-0.0740239	0.935505
PF3D7_0530600	XAP-5 DNA binding protein, putative	1.84131	1.47216	1.37256	0.876873	167.777	0.427589	0.31327	1852.74	-0.162983	0.186592
PF3D7_0530700	conserved Plasmodium protein, unknown function	0.903419	1.77229	1.46317	0.443956	79.0749	0.561586	0.367826	954.946	0.0416563	0.76942
PF3D7_0530750	dolichol-phosphate mannosyltransferase subunit 3, putative	0	0	0.936195	0	11.2352	-1.82032	0.378379	229.057	-0.544149	0.0346012
PF3D7_0530800	CPW-WPC family protein	0	0	0	0	28.0992	-1.32746	0.5192	719.725	0.40422	0.00885075
PF3D7_0530900	formin 1	7.75953	7.66904	7.18342	5.13467	182.141	0.229402	0.500746	605.294	0.156837	0.341831
PF3D7_0531000	SURF1 domain-containing protein, putative	0.769895	0.901956	0.42154	0.169687	68.016	1.49509	0.108252	1138.35	-0.0511337	0.700639
PF3D7_0531100	conserved Plasmodium protein, unknown function	6.38678	2.36527	7.40264	7.22701	120.17	-1.05469	0.013044	484.301	0.386987	0.0476428
PF3D7_0531200	ribosomal protein S16, mitochondrial, putative	1.76983	3.16917	0	0	30.619	4.43933	0.00332305	364.128	0.0214445	0.915193
PF3D7_0531300	conserved Plasmodium protein, unknown function	0.95932	0.842171	0.66191	0.437349	105.941	0.60823	0.311559	1622.6	-0.353363	0.00241943
PF3D7_0531400	conserved Plasmodium protein, unknown function	5.87584	4.70271	2.93594	4.42618	144.714	0.378393	0.34635	705.884	0.000487567	0.997758
PF3D7_0532100	early transcribed membrane protein 5	0.583013	0.555153	0.661364	0.538461	3053.7	-0.196452	0.228339	50099.5	0.200079	0.00654412
PF3D7_0532200	Plasmodium exported protein (PHISTc), unknown function	0.527454	0.731175	0.378104	0	33.0387	1.84439	0.236865	622.363	-0.231144	0.177911
PF3D7_0532300	Plasmodium exported protein (PHISTb), unknown function	0.928581	1.01681	0.974081	1.06933	833.001	-0.182695	0.384872	10893.4	0.205269	0.00375935
PF3D7_0532400	lysine-rich membrane-associated PHISTb protein	1.40436	0.965755	1.11239	1.22241	1456.38	-0.134948	0.478733	17533.1	0.246785	0.00154203
PF3D7_0532500	Plasmodium exported protein, unknown function	0	0.343353	0	0.159843	48.0472	1.29134	0.423664	1091.32	-0.268883	0.0904419
PF3D7_0532600	Plasmodium exported protein, unknown function	0.356447	0.365329	0.070821	0.165194	182.002	1.41641	0.0746084	3774.61	0.201574	0.0318026
PF3D7_0601000	exported protein family 4	0	0	0	0	1.92359	-0.67846	0.766236	49.3068	-0.243748	0.652333
PF3D7_0601100	exported protein family 3	146.896	516.575	NA	293.899	23.7999	-1.28365	0.335651	2.07861	0.999612	0.707878
PF3D7_0601200	Pfmc-2TM Maurer's cleft two transmembrane protein	1.17989	0.345766	2.81824	0	22.0481	-0.842716	0.493177	289.839	-0.120217	0.627521
PF3D7_0601300	exported protein family 1	NA	NA	NA	NA	0	NA	NA	0	NA	NA
PF3D7_0601500	Plasmodium exported protein (PHISTb), unknown function	0	43.0479	0	40.0771	6.8977	0.138053	0.92864	7.55176	-0.544679	0.678821
PF3D7_0601600	tetratricopeptide repeat protein, putative	293.792	516.575	164.021	330.636	24.1272	0.668231	0.603441	2.36663	-0.883753	0.702322
PF3D7_0601700	Plasmodium exported protein (PHISTa), unknown function, pseudogene	0.929721	1.98492	0.748956	1.59343	32.2513	0.260851	0.772764	359.464	0.0845015	0.694839
PF3D7_0601900	conserved Plasmodium protein, unknown function	0.303504	0.79351	0.597248	0.566734	379.338	-0.127076	0.716769	6335.37	0.321142	0.000225933
PF3D7_0602000	zinc finger protein, putative	1.76527	0.902314	1.02321	1.73108	111.782	-0.238586	0.641005	1253.1	0.0793651	0.577287
PF3D7_0602100	ATP-dependent RNA helicase, putative	0.815417	0.942857	0.442504	1.08123	339.636	0.113189	0.737742	4884.95	0.24966	0.00624523
PF3D7_0602200	MYND-type zinc finger protein, putative	0.411185	0.952739	0.230302	0.6239	187.174	0.598758	0.219952	3134.59	-0.0281033	0.763296
PF3D7_0602300	liver merozoite formation protein, putative	3.41618	1.41141	0	0	5.23976	2.11205	0.260638	74.1034	-0.63233	0.154709
PF3D7_0602400	elongation factor G	0.300757	0.361874	0.273667	0.352598	477.882	-0.0138352	0.970607	9356.07	0.181421	0.0373761
PF3D7_0602500	geranylgeranyl transferase type-2 subunit beta, putative	0.0810684	0.543534	0.0964264	0.154738	102.872	1.32158	0.167839	2214.24	-0.423128	9.09854e-05
PF3D7_0602600	SAC3 domain-containing protein, putative	1.61288	1.29542	1.14491	1.05583	232.822	0.261104	0.47498	2678.29	0.0957835	0.349182
PF3D7_0602700	conserved Plasmodium protein, unknown function	3.14777	4.24416	0	1.57446	18.1442	2.0686	0.176135	143.456	0.278264	0.371675
PF3D7_0602800	JmjC domain-containing protein, putative	0	0	0	0.881696	9.99215	-2.15221	0.298755	205.22	-0.209996	0.434624
PF3D7_0602900	conserved Plasmodium protein, unknown function	0.382791	0.503853	0	0.318225	90.5322	1.38013	0.146773	1837.31	-0.348322	0.00255158
PF3D7_0603000	conserved Plasmodium protein, unknown function	0.761119	0.979421	0.477292	0.624136	130.136	0.589074	0.285033	1981.77	0.0244966	0.818143
PF3D7_0603100	RNA-binding protein, putative	6.89403	5.08106	4.1064	5.92261	176.079	0.0788081	0.816735	722.998	-0.294682	0.0560074
PF3D7_0603200	mitochondrial chaperone BCS1, putative	0.268439	0.191494	0.317052	0.267667	304.38	-0.519245	0.290699	6198.05	-0.444999	1.15437e-06
PF3D7_0603300	dihydroorotate dehydrogenase	0.229992	0.308185	0.288262	0.104553	346.655	0.443991	0.366457	7278.2	-0.115816	0.141144
PF3D7_0603400	trophozoite exported protein 1	0.900198	1.08297	1.30888	1.78537	324.423	-0.687293	0.0336771	3794.69	0.325297	0.00495183
PF3D7_0603500	cation/H+ antiporter	4.25609	3.57322	2.90918	2.69315	439.876	0.339229	0.182677	2675.95	-0.0575301	0.596147
PF3D7_0603600	conserved Plasmodium protein, unknown function	7.21493	4.97366	6.30851	6.14728	145.664	-0.200569	0.595865	537.511	0.139753	0.431645
PF3D7_0603700	phenylalanine--tRNA ligase	3.08173	1.28182	1.72201	1.57671	52.3977	0.0894266	0.89791	490.809	-0.631336	0.0029423
PF3D7_0603800	centrosomal protein CEP76, putative	1.17023	1.0175	1.51006	1.26067	406.867	-0.47808	0.0885922	4742.78	0.139342	0.126247
PF3D7_0603900	conserved Plasmodium protein, unknown function	0	0	6.43221	0	7.70631	-3.44566	0.0618088	79.3975	0.0777758	0.853856
PF3D7_0604000	conserved Plasmodium protein, unknown function	7.14474	6.83558	4.14195	7.9432	149.413	0.15029	0.702585	535.187	0.250205	0.197619
PF3D7_0604100	AP2 domain transcription factor	4.65076	3.65071	5.74718	5.60462	682.213	-0.589818	0.00679047	3059.86	0.116917	0.310007
PF3D7_0604200	mitochondrial ribosomal protein L41, putative	1.94243	2.70742	2.55827	1.72746	74.7927	0.000573599	0.999181	609.372	-0.0337341	0.845931
PF3D7_0604300	conserved Plasmodium protein, unknown function	0.987536	1.09017	1.05836	0.82177	276.883	0.0244661	0.945126	3623.79	0.099166	0.331622
PF3D7_0604400	conserved protein, unknown function	0	NA	0	0	0.100342	0.155393	0.977569	2.5724	-1.08311	0.653537
PF3D7_0604500	conserved Plasmodium protein, unknown function	1.34137	1.26441	1.1122	1.29911	2966.97	-0.00859733	0.951366	34441.5	0.159234	0.0274509
PF3D7_0604600	DNA helicase, putative	1.24664	1.35293	0.532364	1.06743	62.4077	0.604541	0.399343	803.839	-0.0700975	0.638505
PF3D7_0604700	glyoxalase I-like protein GILP	0.0743777	0.114424	0.144449	0.116519	281.133	-0.531829	0.447027	6495	-0.115476	0.178322
PF3D7_0604800	RAP protein, putative	0.413209	0.858811	0	1.16781	48.6732	0.144787	0.870336	788.414	0.204569	0.182003
PF3D7_0604900	conserved Plasmodium protein, unknown function	0.350922	0.266688	0.188335	0	112.106	1.71422	0.126586	2431.85	-0.221027	0.0319038
PF3D7_0605000	50S ribosomal protein L24, putative	0.123911	0.159881	0	0	107.954	3.14437	0.0448288	2601.53	-0.0890288	0.358308
PF3D7_0605100	RNA-binding protein, putative	1.91311	1.7775	1.77309	1.75086	566.38	-0.0678129	0.769134	5300.88	0.458339	1.18974e-08
PF3D7_0605200	conserved protein, unknown function	0.0708615	0.121433	0.215124	0.18038	194.81	-1.10834	0.146413	4364.74	-0.0536835	0.564105
PF3D7_0605300	serine/threonine protein kinase	0.39277	0.673081	0.481813	0.433337	217.664	0.150717	0.743294	3791.5	-0.21161	0.0278097
PF3D7_0605400	calcium-binding protein, putative	1.26634	0	0	0	7.08957	0.761898	0.709435	143.929	-0.258443	0.411033
PF3D7_0605500	cyclin dependent kinase binding protein, putative	0.49711	0.61607	0.606476	1.36815	93.2091	-0.909696	0.134326	1363.55	-0.173342	0.163958
PF3D7_0605600	nucleoside diphosphate kinase, putative	0	0	0	0	2.34765	-1.82307	0.424236	60.0514	0.897246	0.0999522
PF3D7_0605700	conserved Plasmodium protein, unknown function	8.64094	3.58733	0	0	3.13999	1.09357	0.577614	20.2069	0.390372	0.635413
PF3D7_0605800	DNA repair protein RAD50, putative	1.20442	1.07274	0.838984	1.38887	578.017	-0.0898027	0.726481	7138.78	0.311967	0.000703809
PF3D7_0605900	long chain polyunsaturated fatty acid elongation enzyme, putative	0.57456	2.14235	0.480016	1.10212	66.8701	0.737426	0.274335	868.583	-0.277931	0.0574921
PF3D7_0606000	conserved Plasmodium protein, unknown function	0.93622	0.968952	0.81577	0.930222	396.173	0.0129166	0.965064	5401.91	0.0186733	0.816816
PF3D7_0606100	RNA-binding protein, putative	0.458884	0.422193	0.222161	0.556358	470.47	0.0368816	0.9149	8632.66	0.185545	0.0180687
PF3D7_0606200	ubiquitin-conjugating enzyme E2 PEX4, putative	0.796616	1.15004	1.29503	1.25905	166.742	-0.482931	0.250585	2038.63	-0.132466	0.242649
PF3D7_0606300	conserved Plasmodium protein, unknown function	0	NA	0	NA	0.0191092	-1.25814	0.858649	0.488639	0.333305	0.946781
PF3D7_0606400	conserved Plasmodium protein, unknown function	0	0	0	0	0.954702	-3.9615	0.118857	24.4105	3.03574	0.000264395
PF3D7_0606500	polypyrimidine tract-binding protein, putative	0.458269	0.386542	0.368706	0.232662	216.33	0.357337	0.492899	4124.53	-0.208298	0.013527
PF3D7_0606600	conserved Plasmodium protein, unknown function	1.88133	2.21443	1.55345	2.05782	659.963	0.0869084	0.699584	5937.88	0.164197	0.0731477
PF3D7_0606700	coatomer alpha subunit, putative	2.27733	2.48775	2.46409	2.6638	1275.05	-0.215659	0.193392	9661.91	0.118939	0.127985
PF3D7_0606800	VFT protein	1.16893	1.04359	1.81279	1.39833	341.402	-0.657646	0.0273742	3735.15	-0.308399	0.00120272
PF3D7_0606900	glutaredoxin-like protein	1.90999	1.95104	2.04963	1.30982	207.614	0.13059	0.71835	1955.52	-0.0768818	0.515674
PF3D7_0607000	translation initiation factor IF-2, putative	0.410434	0.412135	0.369295	0.457778	1699.21	-0.116968	0.572088	31194.3	0.187644	0.0161826
PF3D7_0607100	MYND-type zinc finger protein, putative	0	0	0	0	5.49135	-4.11665	0.0533342	140.336	3.19394	1.73685e-19
PF3D7_0607200	RING zinc finger protein, putative	1.74079	1.43276	0.645118	0.489287	112.428	1.37214	0.0224459	1456.58	-0.210258	0.12628
PF3D7_0607300	uroporphyrinogen III decarboxylase	1.02367	0.599553	0.920434	0.630383	64.9899	-0.130435	0.85803	937.487	-0.179458	0.208526
PF3D7_0607400	G-protein associated signal transduction protein, putative	2.82142	1.60884	2.05155	2.36352	234.197	-0.222275	0.508081	1927.64	0.0280329	0.815214
PF3D7_0607500	4-hydroxybenzoate polyprenyltransferase, putative	0.480445	0.534757	0.422518	0.23727	78.8382	0.507142	0.535344	1456.13	-0.474991	0.000261687
PF3D7_0607600	spindle assembly abnormal protein 6, putative	1.04041	1.5636	0.961213	1.4698	334.563	0.0130056	0.96551	3893.93	-0.57803	6.98462e-10
PF3D7_0607700	conserved Plasmodium protein, unknown function	5.23972	5.36628	6.52096	7.69368	491.502	-0.510925	0.0286316	1813.11	0.158169	0.201689
PF3D7_0607800	GTP-binding protein, putative	0.0769895	0.250279	0	0	87.0728	3.13612	0.0457003	2081.72	-0.0838595	0.432032
PF3D7_0607900	conserved Plasmodium protein, unknown function	1.71548	0.822685	0.947005	0.694796	206.797	0.390047	0.358972	2646.71	-0.0164963	0.889203
PF3D7_0608000	diphthine methyltransferase, putative	0.223314	0.341199	0.293419	0.321669	212.555	-0.201099	0.709684	4229.55	-0.488529	2.61399e-08
PF3D7_0608100	conserved Plasmodium protein, unknown function	0.402524	0.34797	0.290316	0.553458	345.267	-0.287122	0.478866	6423.2	0.190598	0.050289
PF3D7_0608200	conserved Plasmodium protein, unknown function	1.14094	0.939911	0.998912	1.10766	49.7803	-0.19084	0.802047	631.6	-0.411595	0.0107844
PF3D7_0608300	heptatricopeptide repeat-containing protein, putative	0.507705	0.836423	0.108955	0.540255	109.308	0.981874	0.156496	1924.35	-0.1459	0.200969
PF3D7_0608310	sorting assembly machinery 50 kDa subunit, putative	1.13433	3.67931	0	2.32433	44.067	0.940594	0.474796	411.737	-0.50165	0.0231666
PF3D7_0608400	conserved Plasmodium protein, unknown function	1.12531	1.04106	2.17631	1.62993	188.122	-0.928408	0.0147771	1951.87	-0.123749	0.251915
PF3D7_0608500	proteasome subunit alpha type-2, putative	0.18644	0.223987	0.192837	0.0912776	762.642	0.483157	0.218419	16782.7	-0.0135765	0.869663
PF3D7_0608600	conserved Plasmodium protein, unknown function	0.362259	0.442368	0.563647	0.30657	104.74	-0.181466	0.789305	1905.92	-0.203201	0.0523988
PF3D7_0608700	T-complex protein 1 subunit zeta	0.841507	0.887308	0.859156	0.786673	1502.84	-0.0474367	0.795237	21246.8	0.140681	0.058352
PF3D7_0608800	ornithine aminotransferase	2.88317	2.88436	3.35193	2.70178	2296.72	-0.195298	0.23481	15260.7	0.062599	0.438943
PF3D7_0608900	conserved Plasmodium protein, unknown function	2.70124	2.32103	1.67805	2.49884	177.607	0.107739	0.765597	1422.23	-0.250816	0.0321091
PF3D7_0609000	nucleoporin NUP637, putative	3.77501	3.99054	3.69417	4.86157	2342.53	-0.250638	0.100547	12257.3	0.244757	0.00444664
PF3D7_0609100	zinc transporter ZIP1, putative	0.521524	1.0137	0.710313	0.546054	292.205	0.241691	0.511323	4495.78	-0.0387628	0.659383
PF3D7_0609200	citrate synthase-like protein, putative	0.35255	0.29185	0	0.351834	60.6196	0.595555	0.612061	1248.1	0.24631	0.04253
PF3D7_0609300	conserved Plasmodium protein, unknown function	2.48075	2.20758	1.758	2.14004	99.0527	0.140882	0.780825	826.509	0.322899	0.0327317
PF3D7_0609400	mitochondrial cardiolipin synthase, putative	0.956354	0.277908	0.339167	0.311187	104.994	0.597845	0.404274	1871.1	-0.23338	0.0283849
PF3D7_0609500	conserved Plasmodium protein, unknown function	0	0	0	0	1.04786	-1.10714	0.658614	26.8728	0.186679	0.805442
PF3D7_0609600	conserved Plasmodium protein, unknown function	0	5.06446	0	0	1.88254	0.198478	0.930634	25.7815	0.280472	0.717614
PF3D7_0609700	conserved Plasmodium protein, unknown function	1.18147	1.53523	2.14025	3.43815	154.423	-1.12196	0.00429955	1375.12	0.503559	3.70956e-05
PF3D7_0609800	palmitoyltransferase DHHC2, putative	4.26261	6.31896	6.60557	5.6519	115.845	-0.351064	0.40773	457.512	-0.165949	0.411677
PF3D7_0609900	conserved Plasmodium protein, unknown function	2.54943	1.98574	2.82509	2.39191	171.492	-0.355502	0.352384	1306.05	0.100044	0.469834
PF3D7_0610000	mitochondrial ribosomal protein L19 precursor, putative	0.232063	0.263635	0.127474	0.164988	147.045	0.631552	0.426013	3190.93	-0.461891	6.08411e-07
PF3D7_0610100	pre-mRNA-splicing factor SLU7, putative	0.311572	0.246122	0.248066	0.265763	395.959	-0.0331912	0.938486	8069.41	-0.0102039	0.902297
PF3D7_0610200	RNA-binding protein 25, putative	0.409908	0.470525	0.34204	0.340767	468.909	0.291739	0.419653	8723.11	0.12236	0.1679
PF3D7_0610400	histone H3	0.651787	0.585422	0.965115	0.883177	2081.09	-0.714214	1.79334e-05	30736.2	0.261908	0.000194371
PF3D7_0610500	peptidyl-tRNA hydrolase PTRHD1, putative	0.552933	1.12728	1.0426	0.936646	73.8909	-0.338025	0.608088	1000.29	-0.634722	4.51053e-05
PF3D7_0610600	calcium-dependent protein kinase 2	1.06367	0.594068	0.640583	0.64817	293.943	0.1464	0.689061	4408.73	0.00349581	0.966279
PF3D7_0610700	conserved Plasmodium protein, unknown function	1.88812	0.763753	0.361838	0.136994	80.1714	2.15788	0.0212838	1261.55	-0.304451	0.405497
PF3D7_0610800	transketolase	0.477922	0.515855	0.405411	0.339407	1358.24	0.303683	0.171017	24548	0.0746745	0.307362
PF3D7_0610900	transcription elongation factor SPT5, putative	1.30974	1.44045	1.04601	1.21322	547.425	0.191465	0.444488	6360.81	0.0738692	0.389246
PF3D7_0611000	SNARE associated Golgi protein, putative	2.65155	0.946108	0.537071	0.785825	35.3504	1.00831	0.32007	444.028	-0.224372	0.35106
PF3D7_0611100	succinate dehydrogenase subunit 3, putative	2.00834	1.03605	1.42805	0.991412	100.899	0.139276	0.794836	1112.96	-0.208014	0.134335
PF3D7_0611200	AP2 domain transcription factor, putative	0.217947	0.259538	0.169654	0.22016	204.695	0.155265	0.807733	4340.28	-0.0357912	0.703011
PF3D7_0611300	ATP synthase-associated protein, putative	0.325983	0.450267	0.510017	0.24055	236.674	0.0470295	0.921625	4442	-0.264413	0.003457
PF3D7_0611400	SWIB/MDM2 domain-containing protein	2.44013	1.7341	2.15628	1.91858	220.738	-0.125403	0.718456	1901.72	-0.0542676	0.663109
PF3D7_0611500	conserved protein, unknown function	0	0	0	1.29661	7.71967	-1.9039	0.36117	147.004	-0.458478	0.144843
PF3D7_0611600	basal complex transmembrane protein 1	3.0347	2.15143	3.16755	3.65442	351.289	-0.559414	0.0471128	2309.74	-0.0726837	0.55903
PF3D7_0611700	60S ribosomal protein L39	0.435749	0.515825	0.766813	0.547707	578.862	-0.574351	0.0590484	9577.25	-0.12706	0.218971
PF3D7_0611800	conserved Plasmodium protein, unknown function	2.50036	1.82395	0.878529	1.24221	650.418	0.869075	0.000489646	6538.28	0.165369	0.0667367
PF3D7_0611900	lsm12, putative	0.869893	0.734606	0.603908	0.824323	173.315	-0.011059	0.98084	2561.16	0.176785	0.0728642
PF3D7_0612000	conserved Plasmodium protein, unknown function	0.658726	0.602069	0.431635	0.574919	77.7763	0.134031	0.85489	1299.14	-0.928991	5.95311e-12
PF3D7_0612100	eukaryotic translation initiation factor 3 subunit L, putative	1.6008	1.54749	1.38065	1.19122	738.435	0.186938	0.393671	7985.5	-0.106747	0.213154
PF3D7_0612200	leucine-rich repeat protein	2.01364	2.05894	2.06452	2.25241	773.102	-0.189039	0.377287	6553.52	0.012338	0.898189
PF3D7_0612300	transmembrane protein 234, putative	0	0	0	0	2.07057	-0.946941	0.676371	53.0566	0.0248538	0.962265
PF3D7_0612400	conserved Plasmodium protein, unknown function	0	0	0	0	32.7309	-0.637321	0.756651	839.137	-0.285641	0.0467856
PF3D7_0612500	conserved Plasmodium protein, unknown function	0	0	0	0	12.3212	-2.04122	0.326561	315.363	1.11759	5.40196e-07
PF3D7_0612600	cytoplasmic tRNA 2-thiolation protein 1, putative	0.331166	0.245375	0.0734665	0.131832	149.267	1.29071	0.163046	3219.92	0.0663046	0.473051
PF3D7_0612700	6-cysteine protein P12	1.18464	2.04547	1.0347	1.83569	108.827	0.125044	0.801953	1111.59	-0.468455	0.00384626
PF3D7_0612800	6-cysteine protein	2.86427	3.43327	4.11081	0	49.8289	0.640469	0.367377	366.104	0.122998	0.543412
PF3D7_0612900	nucleolar GTP-binding protein 1, putative	0.643544	0.818012	0.560826	0.739808	705.441	0.0570088	0.818078	10860.8	0.102577	0.160125
PF3D7_0613000	conserved Plasmodium protein, unknown function	0.374144	0.253471	0.397628	0.256789	485.987	-0.215414	0.556587	9516.71	-0.113698	0.15065
PF3D7_0613100	conserved Plasmodium protein, unknown function	0	0.132455	0.161375	0.123487	63.9582	-0.835067	0.567054	1484.65	-0.135116	0.272759
PF3D7_0613200	conserved Plasmodium protein, unknown function	0	0.109259	0	0.0983596	78.7001	0.0936025	0.957527	1921.15	-0.0656436	0.566622
PF3D7_0613300	rhoptry protein ROP14	4.8321	5.33794	7.33329	5.84162	141.718	-0.448971	0.228496	541.748	-0.0449798	0.796945
PF3D7_0613400	50S ribosomal protein L18, apicoplast, putative	0.190796	0.214317	0.128475	0.12772	408.7	0.529699	0.317688	9053.69	-0.0987538	0.246626
PF3D7_0613500	AP-3 complex subunit beta, putative	1.69441	1.38252	1.92557	1.92637	374.284	-0.469724	0.0815063	3574.54	-0.0511137	0.574687
PF3D7_0613600	conserved Plasmodium protein, unknown function	2.86323	1.96133	1.54932	3.33015	174.377	-0.210526	0.565897	1346.91	0.0459251	0.70802
PF3D7_0613700	syntaxin-binding protein, putative	1.57984	1.38553	1.25696	1.35996	514.969	0.0376166	0.877469	5629.06	-0.0217078	0.78477
PF3D7_0613800	AP2 domain transcription factor, putative	3.06201	3.06212	3.18842	3.65267	2179.37	-0.268154	0.0785495	13584.1	0.171592	0.0437588
PF3D7_0613900	myosin E, putative	1.66927	1.37533	5.50299	6.26485	370.486	-2.09635	5.7491e-15	2685.34	1.58266	1.47085e-49
PF3D7_0614000	thiamine-phosphate synthase, putative	0.121326	0.195591	0	0.0277542	265.128	3.36995	0.0218986	6349.53	-0.434738	2.35201e-08
PF3D7_0614100	conserved Plasmodium protein, unknown function	1.18226	1.69092	1.47568	3.51118	66.8952	-0.767086	0.19554	599.154	0.0934372	0.612954
PF3D7_0614200	cytosolic Fe-S cluster assembly factor NAR1, putative	2.51104	2.06041	1.172	0.877018	69.5407	1.01338	0.120519	700.958	-0.200846	0.200979
PF3D7_0614300	major facilitator superfamily-related transporter, putative	0.303122	0.491032	0.319046	0.391792	1154.25	0.0775932	0.744861	21735.9	-0.0668611	0.336004
PF3D7_0614400	pre-mRNA-splicing factor CWF7, putative	0.348714	0.557615	1.14572	0.890402	130.797	-1.21903	0.0220699	1927.7	-0.192485	0.067734
PF3D7_0614500	60S ribosomal protein L19	0.231271	0.333198	0.263494	0.299528	2019.62	-0.0969138	0.648426	40702.3	-0.00212442	0.976627
PF3D7_0614600	conserved Plasmodium protein, unknown function	0	0	0	0	1.57023	-0.709492	0.76041	40.2417	-0.214122	0.715656
PF3D7_0614700	conserved Plasmodium protein, unknown function	3.94882	6.42506	7.13136	6.34966	51.4742	-0.518873	0.395546	194.66	-0.246677	0.388584
PF3D7_0614800	endonuclease III-like protein 1, putative	0.27286	0.226036	0.390699	0.347352	396.774	-0.713724	0.0770749	7832.69	0.148233	0.0659248
PF3D7_0614900	conserved Plasmodium membrane protein, unknown function	0.853785	1.37473	0.693559	1.3526	309.234	0.0663205	0.834127	3919.94	-0.23398	0.00787402
PF3D7_0615000	conserved Plasmodium protein, unknown function	0.634266	0.703142	0.567941	0.805643	81.1433	-0.167513	0.801066	1256.57	0.00715189	0.952745
PF3D7_0615100	enoyl-acyl carrier reductase	0	4.7831	0	8.47784	4.10909	-1.43131	0.501881	31.8662	0.478983	0.49853
PF3D7_0615200	conserved protein, unknown function	0	0	0	1.40397	6.36554	-1.47821	0.4842	112.269	-0.884704	0.021388
PF3D7_0615300	GPI-anchored wall transfer protein 1, putative	0.567166	1.0048	0.852755	0.545064	123.234	0.18193	0.732627	1837.24	-0.0982762	0.363495
PF3D7_0615400	ribonuclease, putative	1.06684	0.941609	0.671904	1.07114	1267.09	0.0845294	0.674801	17113	0.173598	0.0385201
PF3D7_0615500	cdc2-related protein kinase 5	0.909504	1.07021	0.811812	0.965581	513.042	0.0380506	0.885449	6902.62	0.0813335	0.29665
PF3D7_0615600	zinc finger protein, putative	2.16023	2.23269	1.62574	2.09131	646.936	0.122917	0.563791	5623.42	0.0265223	0.745092
PF3D7_0615700	RNA and export factor binding protein, putative	0.0789127	0.299322	0.0494517	0.0779986	191.01	1.5212	0.105439	4413.47	-0.379911	0.000106239
PF3D7_0615800	conserved oligomeric Golgi complex subunit 4, putative	0.961676	1.00336	1.36315	1.66256	388.859	-0.747786	0.00804219	4589.44	0.392293	7.90257e-06
PF3D7_0615900	protein phosphatase, putative	0.4278	0.701558	0.646808	0.376713	318.467	0.0923547	0.813141	5355.3	0.350907	0.000153695
PF3D7_0616000	pyridoxal kinase	0.522761	0.714859	0.198886	0.356241	124.623	1.06819	0.116094	2248.55	-0.0998353	0.313534
PF3D7_0616100	conserved Plasmodium protein, unknown function	0.616347	0.262487	0.711898	0.272802	41.4206	-0.344232	0.750209	733.996	0.118287	0.445156
PF3D7_0616200	kinetochore protein NDC80, putative	0.752641	0.629789	0.68225	0.84608	344.827	-0.288501	0.384342	5190.53	-0.0528286	0.539678
PF3D7_0616300	conserved Plasmodium protein, unknown function	1.47634	0.701106	0.57612	0.219984	49.9957	1.28209	0.184994	773.497	-0.367806	0.0160115
PF3D7_0616400	conserved Plasmodium protein, unknown function	0.314552	1.07237	0	0	28.5181	3.25062	0.0371131	535.973	0.207489	0.252834
PF3D7_0616500	TRAP-like protein	1.38581	0	34.1711	0	6.17474	-5.39642	0.00962923	61.177	4.45917	8.06628e-13
PF3D7_0616600	conserved protein, unknown function	0.875075	0.625646	0.978815	0.984663	213.338	-0.557723	0.16434	2956.98	-0.168546	0.0966136
PF3D7_0616700	ras GTPAse, putative	0.299177	0.182406	0	0.483916	46.8252	-0.249313	0.844313	977.348	0.284708	0.0342936
PF3D7_0616800	malate:quinone oxidoreductase	0.714202	0.950772	0.634359	0.778644	407.252	0.121791	0.693708	6004.21	0.0138307	0.869565
PF3D7_0616900	conserved Plasmodium protein, unknown function	1.65237	1.77185	0.900425	0.857681	202.222	0.891838	0.0294853	2339.79	-0.189768	0.111657
PF3D7_0617000	mitochondrial import receptor subunit TOM40, putative	1.54164	1.61867	1.07795	1.39274	202.114	0.230226	0.535634	2200.45	0.0160963	0.871594
PF3D7_0617100	AP-2 complex subunit alpha, putative	1.46832	1.7961	1.99386	1.37307	240.421	-0.120775	0.714746	2372.56	0.169312	0.0815346
PF3D7_0617200	conserved protein, unknown function	0.46676	0.431069	0.444977	0.524284	1943.82	-0.236387	0.197654	34353	0.0277889	0.694116
PF3D7_0617300	conserved Plasmodium protein, unknown function	0.115849	0.297909	0.171069	0.263665	66.1003	-0.120761	0.910525	1405.64	-0.112599	0.362721
PF3D7_0617800	histone H2A	0.352215	0.335264	0.490932	0.430671	2710.36	-0.550855	0.0012167	50251.2	0.372529	1.85921e-08
PF3D7_0617900	histone H3 variant	1.46448	1.28653	2.00187	1.79802	997.626	-0.602763	0.000996362	9946.52	0.208222	0.00390693
PF3D7_0618000	conserved Plasmodium membrane protein, unknown function	2.3541	4.30479	3.58969	4.87253	141.813	-0.410669	0.275779	767.987	-0.366342	0.0127969
PF3D7_0618100	conserved Plasmodium protein, unknown function	0.449681	0.583983	0.431181	0.556158	64.3845	-0.00484281	0.995261	1108.64	0.0353708	0.783184
PF3D7_0618200	conserved protein, unknown function	0.619189	0.612035	0.692621	0.486242	704.779	-0.0484406	0.85343	11434.2	0.0334452	0.67478
PF3D7_0618300	60S ribosomal protein L27a, putative	0.794177	0.774903	0.932522	0.769987	1161.33	-0.24047	0.242843	16655	0.129919	0.105673
PF3D7_0618400	LMBR1 domain-containing protein, putative	0	0	0	0	1.58857	-0.957107	0.680264	40.6996	0.0339677	0.953561
PF3D7_0618500	malate dehydrogenase	1.77561	2.14319	1.67395	1.79516	369.507	0.0454177	0.869661	3417.88	-0.238171	0.0165265
PF3D7_0618600	rhomboid protease ROM10	0.942648	1.04509	1.64072	1.00147	163.114	-0.49034	0.245632	1977.79	0.0415741	0.701537
PF3D7_0618700	trafficking protein particle complex subunit 6A, putative	0	0.294043	0.363885	0.142117	103.1	-0.520914	0.559362	2193.86	-0.715495	1.89784e-11
PF3D7_0618800	heptatricopeptide repeat-containing protein, putative	1.61424	1.91324	0	1.67623	20.6578	0.988575	0.41304	239.781	-0.151159	0.553219
PF3D7_0618900	phosphatidylinositol N-acetylglucosaminyltransferase subunit GPI1	0.567897	0.527448	0.521497	0.638645	129.47	-0.178798	0.756567	2148.62	-0.128488	0.357217
PF3D7_0619000	conserved protein, unknown function	0.543668	0.771452	0.611918	0.75921	658.254	-0.114673	0.667145	10256.5	0.181153	0.0358333
PF3D7_0619100	conserved Plasmodium protein, unknown function	0	0	0.38666	0	27.2433	-2.38019	0.243544	639.136	0.0160218	0.920394
PF3D7_0619200	conserved Plasmodium protein, unknown function	0.39045	0.452855	0	0.183993	173.78	2.05867	0.021032	3578.75	0.0885513	0.326653
PF3D7_0619300	conserved Plasmodium protein, unknown function	1.53349	1.09519	0.838841	1.22249	206.426	0.18963	0.633453	2492.95	0.172093	0.113709
PF3D7_0619400	cell division cycle protein 48 homologue, putative	1.64006	1.50756	2.06635	1.84239	3186.71	-0.439399	0.00451695	30299.5	0.214961	0.00395956
PF3D7_0619500	acyl-CoA synthetase	3.67961	3.6954	3.39004	3.9234	431.963	-0.080336	0.75102	2440.06	0.0580132	0.618784
PF3D7_0619600	conserved Plasmodium protein, unknown function	0.304763	0.648556	0.328174	0.278313	34.4166	0.707956	0.566555	644.823	-0.358159	0.0267728
PF3D7_0619700	conserved protein, unknown function	1.20496	0.71638	0.685995	1.27137	105.839	-0.248206	0.648535	1405.58	0.162275	0.164969
PF3D7_0619800	conserved Plasmodium membrane protein, unknown function	0.693997	0.530909	0.382602	0.193694	123.351	0.928609	0.178543	2213.98	-0.0869831	0.430429
PF3D7_0619900	splicing factor 3A subunit 2, putative	1.24723	0.9388	1.17949	0.745683	196.356	0.0478754	0.905111	2536.31	-0.143863	0.149016
PF3D7_0620000	secreted ookinete protein 25, putative	3.97016	2.37506	5.85791	3.7046	25.7325	-0.787233	0.370462	139.27	0.503395	0.112193
PF3D7_0620100	ATP synthase-associated protein, putative	0.200952	0.356751	0	0	37.7243	2.63844	0.10598	861.888	-0.169602	0.235653
PF3D7_0620200	conserved Plasmodium protein, unknown function	0	21.524	0	220.424	2.98507	-2.28135	0.324346	3.10442	1.3446	0.510773
PF3D7_0620300	conserved Plasmodium protein, unknown function	1.90774	5.55457	0	0	8.2741	3.0163	0.0711228	84.466	-0.241099	0.566499
PF3D7_0620400	merozoite surface protein 10	8.59041	8.33185	12.324	6.98175	74.741	-0.305097	0.538705	194.364	-0.189164	0.484198
PF3D7_0620500	cleavage stimulation factor subunit 1, putative	1.08429	1.05297	0.88106	1.08624	225.562	0.00666074	0.986281	2910.95	0.222972	0.0362544
PF3D7_0620600	conserved Plasmodium protein, unknown function	0	0	0	0	8.04934	-2.71356	0.195995	205.91	1.79084	3.55255e-11
PF3D7_0620700	DnaJ protein, putative	0.654811	1.7299	1.73238	1.12893	63.3086	-0.219088	0.730567	718.134	0.0711548	0.638492
PF3D7_0621000	conserved Plasmodium protein, unknown function	0.738171	0.472189	0	0	26.1136	2.78661	0.0844573	526.494	0.00830117	0.966849
PF3D7_0621100	conserved Plasmodium protein, unknown function	5.44059	3.79743	4.53775	4.86063	371.016	-0.198487	0.424954	1721.63	-0.232216	0.0334199
PF3D7_0621200	pyridoxine biosynthesis protein PDX1	1.35358	1.41185	1.45913	1.43686	955.657	-0.201932	0.329879	10386.8	0.350505	4.52231e-05
PF3D7_0621300	mRNA-binding protein PUF3	1.56208	1.31525	1.13904	1.25574	237.703	0.127911	0.721674	2687.3	0.0277972	0.794237
PF3D7_0621350	protein SYS1, putative	0	NA	0	0	0.05557	-0.2592	0.969957	1.42355	-0.66893	0.829786
PF3D7_0621400	Pf77 protein	6.12066	1.53743	0	25.9322	9.45053	-1.4888	0.303426	42.1753	1.13796	0.0653156
PF3D7_0621500	ribonuclease P/MRP protein subunit RPP1, putative	0.783445	0.487795	1.92513	1.57221	46.3471	-1.65448	0.0612653	517.623	-0.63347	0.000290068
PF3D7_0621700	conserved Plasmodium protein, unknown function	1.13814	0.538941	0.769434	1.05668	150.237	-0.368885	0.436237	2090.78	0.0789364	0.454128
PF3D7_0621800	nascent polypeptide-associated complex subunit alpha, putative	0.34104	0.488764	0.393337	0.444122	880.845	-0.120675	0.646699	16117	0.109514	0.166458
PF3D7_0621900	signal recognition particle subunit SRP68, putative	1.65168	1.81315	1.02616	1.16877	604.451	0.563058	0.0181825	6586.98	-0.0329733	0.689181
PF3D7_0622000	conserved Plasmodium protein, unknown function	0	0.521793	0	0.486587	15.1424	-0.134917	0.946248	314.91	-0.81171	0.000795871
PF3D7_0622100	conserved Plasmodium protein, unknown function	8.49811	4.65383	5.63647	12.7782	32.1069	-0.648026	0.405527	101.42	0.812075	0.0313929
PF3D7_0622200	radical SAM protein, putative	1.30653	1.35198	1.01744	1.14622	380.344	0.194982	0.506301	4505.42	0.170338	0.0550767
PF3D7_0622300	vacuolar transporter chaperone, putative	0.195861	1.66025	1.98711	0.481275	66.235	-0.222373	0.729362	830.222	-0.0257866	0.855391
PF3D7_0622400	conserved protein, unknown function	0.863078	0.717465	1.26811	0.489287	87.0796	-0.174773	0.78286	1246.81	-0.552944	0.000230266
PF3D7_0622500	RNA methyltransferase, putative	1.12134	1.03552	0.391646	0.852154	45.1967	0.587872	0.504271	638.187	-0.0948234	0.581976
PF3D7_0622600	cytochrome b-c1 complex subunit 9, putative	0.488838	0.583042	0.687844	0.614208	156.447	-0.380497	0.451505	2549.12	0.0282758	0.783836
PF3D7_0622700	conserved Plasmodium membrane protein, unknown function	5.12428	3.5661	3.79679	2.28025	30.6447	0.430629	0.616425	185.015	-0.669351	0.0581417
PF3D7_0622800	leucine--tRNA ligase, putative	1.72305	1.58621	1.78349	1.69641	1471.81	-0.193373	0.243648	14307.6	0.129797	0.089929
PF3D7_0622900	AP2 domain transcription factor AP2Tel	1.56605	1.16615	1.09441	0.970373	257.823	0.248486	0.486663	3063.46	0.183692	0.0655449
PF3D7_0623000	chorismate synthase	0.283264	0.287339	0.237949	0.201511	330.454	0.255398	0.596268	6819.25	-0.0759492	0.337314
PF3D7_0623100	nuclear polyadenylated RNA-binding protein NAB2, putative	0.503097	0.503808	0.390341	0.427675	1005.37	0.167319	0.497623	17897.2	0.0847169	0.27156
PF3D7_0623200	ferredoxin--NADP reductase	0.396659	0.38747	0.462292	0.255861	74.2685	0.0420756	0.960222	1399.29	-0.332063	0.00467278
PF3D7_0623300	EGF-like membrane protein, putative	0.175573	0.422038	0.325749	0.256964	161.028	0.028763	0.962976	3218.39	-0.516143	1.76316e-07
PF3D7_0623400	MEI2-like RNA-binding protein, putative	2.11869	2.0499	0	6.00376	32.0518	-0.695911	0.383272	239.146	-0.0734888	0.764379
PF3D7_0623500	superoxide dismutase [Fe]	0.533359	0.676226	0.395156	0.641513	194.776	0.0678901	0.886542	3238.48	0.144585	0.154
PF3D7_0623600	transcription or splicing factor-like protein, putative	0.605567	0.973123	0.585122	0.516639	516.52	0.424285	0.160181	8082.47	0.0426898	0.6237
PF3D7_0623700	ATP-dependent RNA helicase SUV3, putative	1.7451	1.17226	1.45862	1.14371	158.266	-0.0117213	0.977512	1740.73	-0.344028	0.0015525
PF3D7_0623800	tyrosine kinase-like protein, putative	0.998406	0.833027	0.837764	0.945484	265.671	-0.100462	0.781721	3643.56	0.161149	0.0921901
PF3D7_0623900	ribonuclease H2 subunit A, putative	1.28032	1.07408	1.02679	1.21459	315.829	-0.102307	0.747133	3829.49	-0.162147	0.0855284
PF3D7_0624000	hexokinase	1.38033	1.29205	1.2313	1.26163	2161.96	-0.0340015	0.830713	24663.3	0.160656	0.0303827
PF3D7_0624100	conserved protein, unknown function	0.849928	0.844077	0.565045	0.680921	104.089	0.294247	0.615139	1588.51	-0.938811	3.27553e-16
PF3D7_0624200	conserved Plasmodium protein, unknown function	0.3689	0.398592	0.585268	0.494039	259.647	-0.602301	0.157711	4575.55	-0.195997	0.0204715
PF3D7_0624300	CPW-WPC family protein	1.51662	2.50591	1.34169	0.840244	64.288	0.759502	0.262664	679.507	-0.147846	0.408648
PF3D7_0624400	conserved protein, unknown function	1.4783	1.14731	0.877871	1.09718	328.096	0.247994	0.434334	3988.96	0.0891284	0.309117
PF3D7_0624500	anaphase-promoting complex subunit 11, putative	0.286766	0.615703	0.356995	0.546788	136.782	-0.120626	0.83623	2442.06	-0.436652	0.000178503
PF3D7_0624600	SNF2 helicase, putative	1.61376	1.75492	1.87868	1.95362	2888.96	-0.301814	0.0437091	27111	0.167762	0.037701
PF3D7_0624700	N-acetylglucosaminyl-phosphatidylinositol de-N-acetylase, putative	0.45171	0.490574	0.275666	0.281962	115.291	0.617332	0.378861	2206.76	-0.691423	1.16664e-09
PF3D7_0624800	conserved Plasmodium protein, unknown function	0	0	0	0	2.40753	-0.983546	0.658667	61.696	0.0610092	0.897386
PF3D7_0624900	GAS8-like protein, putative	0.350587	0	0	0	37.9829	1.42827	0.422879	897.787	0.048786	0.721803
PF3D7_0625000	sphingomyelin synthase 1, putative	0.402455	0.245988	0.563647	0.885237	24.9674	-1.41109	0.295792	418.728	-0.138848	0.470055
PF3D7_0625100	sphingomyelin synthase 2, putative	16.9495	9.5662	5.46738	33.9114	17.5654	-0.490932	0.635742	28.9714	-0.453486	0.52266
PF3D7_0625200	conserved Plasmodium protein, unknown function	0	0.0977251	0.434955	0	46.8145	-1.90332	0.265289	1059.24	-0.0415149	0.751608
PF3D7_0625300	DNA polymerase 1, putative	0	0.317917	0.196952	0.499035	218.815	-1.02826	0.481475	4503.84	0.0483561	0.638879
PF3D7_0625400	conserved Plasmodium protein, unknown function	3.39925	2.21164	2.10824	2.21056	85.9852	0.185018	0.721788	648.965	-0.0366857	0.816534
PF3D7_0625500	conserved Plasmodium membrane protein, unknown function	3.51847	4.30479	0	0.946025	22.799	2.90332	0.054451	202.602	-0.290771	0.272911
PF3D7_0625600	poly(A) polymerase PAP, putative	14.0645	13.8656	11.4244	7.20732	145.713	0.49683	0.19083	309.924	-0.0360562	0.871697
PF3D7_0625700	conserved protein, unknown function	1.77697	1.66307	1.64846	1.13816	77.5485	0.254017	0.668824	809.455	-0.563862	0.00224659
PF3D7_0625800	conserved Plasmodium protein, unknown function	0.304763	0.311941	0	0.677186	30.8985	-0.236345	0.86075	607.523	-0.145182	0.396097
PF3D7_0625900	conserved Plasmodium protein, unknown function	0	0.742205	0	0	6.44532	0.56268	0.78396	142.748	-0.0710577	0.821871
PF3D7_0626000	conserved Plasmodium protein, unknown function	2.55182	2.62054	2.23341	2.79018	216.946	-0.0557664	0.868786	1606.36	0.0235846	0.852026
PF3D7_0626100	oxidoreductase, short-chain dehydrogenase family, putative	1.12545	1.05155	1.44854	1.43194	321.497	-0.552798	0.0736397	3648.01	-0.41111	1.44964e-05
PF3D7_0626200	conserved Plasmodium protein, unknown function	3.76656	16.0178	0	0	10.7397	4.22412	0.00828491	57.9296	-0.616615	0.209533
PF3D7_0626300	3-oxoacyl-acyl-carrier protein synthase I/II	1.54627	1.51973	1.27572	1.72431	138.362	-0.131508	0.764134	1437.32	0.166602	0.166896
PF3D7_0626400	CRAL/TRIO domain-containing protein, putative	2.87541	1.05769	1.28796	2.02901	138.455	0.0685687	0.914349	1309.06	0.0594485	0.680399
PF3D7_0626500	conserved Plasmodium protein, unknown function	0	0	0	0	2.33052	-2.60761	0.263532	59.6545	1.68191	0.00522089
PF3D7_0626600	conserved Plasmodium protein, unknown function	0	1.13284	2.69329	1.89205	15.0861	-1.88592	0.234037	144.332	-1.05973	0.00113877
PF3D7_0626700	ATPase	0.682783	0.722837	0.689809	0.674079	635.898	-0.070499	0.785688	9771.57	0.0529917	0.496479
PF3D7_0626800	pyruvate kinase	0.492819	0.479186	0.622617	0.560719	5586.72	-0.408961	0.00309069	94268.9	0.159048	0.0197661
PF3D7_0626900	mitochondrial ribosomal protein L46 precursor, putative	0.237504	0.290374	0.258627	0.216953	77.4197	0.0693832	0.94174	1599.64	-0.452841	4.8877e-05
PF3D7_0627000	conserved Plasmodium protein, unknown function	0	0	0	0	0.500825	-0.532117	0.857392	12.8302	-0.389867	0.721753
PF3D7_0627100	ankyrin-repeat protein, putative	0.764209	0.975774	0.561852	0.671312	552.984	0.427321	0.143942	8247.55	0.201239	0.028025
PF3D7_0627200	myosin light chain, putative	0.525567	0.593764	0.689745	0.19251	48.0233	0.327489	0.73239	838.01	-0.712294	6.97774e-07
PF3D7_0627300	E3 ubiquitin-protein ligase RNF5, putative	0.23736	0.327972	0.295064	0.245403	770.295	-0.0171231	0.956222	15598	0.0252513	0.734851
PF3D7_0627400	mitochondrial import inner membrane translocase subunit TIM22, putative	0.400625	0.545897	0	0.594535	67.2181	0.398686	0.650818	1248.46	-0.0447854	0.735218
PF3D7_0627500	protein DJ-1	1.04718	0.958859	1.21412	0.948389	1413.9	-0.234754	0.218192	18016.9	-0.189013	0.0197374
PF3D7_0627600	conserved Plasmodium protein, unknown function	0	0	0.843731	0	13.3546	-2.36108	0.252082	283.146	-0.00416222	0.985995
PF3D7_0627700	transportin	1.85519	1.70954	1.29173	1.76591	1175.46	0.0875703	0.621856	11625.9	-0.0293097	0.696588
PF3D7_0627800	acetyl-CoA synthetase, putative	1.38392	1.59298	1.45737	1.64281	790.238	-0.183538	0.387762	8223.51	0.0428763	0.617459
PF3D7_0627900	ribonuclease P protein subunit p29, putative	0.188873	0.312765	0.241634	0.260471	156.207	-0.0490293	0.942349	3223.65	0.178122	0.0549155
PF3D7_0628000	6-pyruvoyltetrahydropterin synthase	0.564261	0.735862	0	0.569081	53.5619	0.941999	0.33509	949.581	-0.173619	0.225237
PF3D7_0628100	HECT-domain (ubiquitin-transferase), putative	6.8212	8.93653	12.0081	13.2224	672.535	-0.748593	0.000267971	1602.28	0.237104	0.0494488
PF3D7_0628200	eukaryotic translation initiation factor 2-alpha kinase	1.28622	1.25977	1.04021	1.16859	1556.6	0.0862756	0.619877	18586.2	0.206277	0.00700738
PF3D7_0628300	choline/ethanolaminephosphotransferase, putative	0.530843	0.6409	0.605656	0.59183	1270.41	-0.149691	0.485289	20730.5	0.0239254	0.772266
PF3D7_0628400	protease, putative	4.32047	0	0	0	2.53427	0.0828662	0.970064	27.0988	0.435688	0.55931
PF3D7_0628500	conserved Plasmodium protein, unknown function	1.53017	1.84491	0	2.50482	26.8408	0.317192	0.752514	286.828	0.300518	0.184008
PF3D7_0628600	DNA methyltransferase 1-associated protein 1, putative	0.68483	0.584361	0.798965	0.444964	231.85	-0.106292	0.799487	3690.28	-0.0425145	0.636815
PF3D7_0628700	conserved Plasmodium protein, unknown function	0	0.225382	0	0	36.5162	1.6445	0.357062	891.247	-0.177026	0.212525
PF3D7_0628800	glutamyl-tRNA(Gln) amidotransferase subunit B	0.571751	0.17894	0.330395	0.0600447	179.615	0.672193	0.32762	3608.14	0.105691	0.231352
PF3D7_0628900	RAP protein, putative	0.471252	0.540698	0.41577	0.290797	125.709	0.426358	0.514036	2275.9	0.11904	0.237115
PF3D7_0629000	glucosamine 6-phosphate N-acetyltransferase	51.4136	25.5099	49.7034	73.4746	30.611	-0.98911	0.239281	18.2727	1.35353	0.120048
PF3D7_0629100	nicotinate phosphoribosyltransferase, putative	1.13782	1.20947	0.733239	0.954057	417.734	0.339205	0.240773	5443.48	-0.0315221	0.699505
PF3D7_0629200	DnaJ protein, putative	0.621636	0.812322	0.851086	0.677446	638.371	-0.15972	0.52055	9529.42	-0.0359779	0.618307
PF3D7_0629300	phospholipase, putative	20.215	13.4119	18.6995	24.4915	197.275	-0.568771	0.0775195	252.947	-0.235082	0.327855
PF3D7_0629400	polyadenylate-binding protein 3, putative	1.57658	1.46935	1.27982	1.23933	654.42	0.150887	0.49943	7169.2	0.0169776	0.828503
PF3D7_0629500	amino acid transporter AAT1	0.80129	0.894329	0.46233	0.682779	476.493	0.437772	0.140885	7258.85	0.0464236	0.538949
PF3D7_0629600	RNA-binding protein, putative	1.05986	0.814787	1.7412	0.845616	58.1904	-0.587405	0.403493	719.327	0.0809186	0.596186
PF3D7_0629700	SET domain protein, putative	3.0067	2.86343	2.93135	3.27931	2229.02	-0.199461	0.190545	14667.7	0.32101	9.89354e-05
PF3D7_0629800	cullin-like protein, putative	1.14257	1.0476	0.808784	0.597853	324.248	0.524562	0.121487	4469.16	-0.0465545	0.590781
PF3D7_0629900	sec14-like cytosolic factor or phosphatidylinositol/phosphatidylcholine transfer protein, putative	0.867923	0.78121	0.633532	0.785698	199.942	0.0725452	0.864401	2947.55	0.0357359	0.697115
PF3D7_0630000	CPW-WPC family protein	0	0	0	0	0.144677	-3.12395	0.485914	3.69001	2.19475	0.282985
PF3D7_0630100	conserved Plasmodium protein, unknown function	0.418507	0.841327	1.5272	0.804467	23.3291	-0.943747	0.411056	323.508	0.385303	0.0824557
PF3D7_0630200	secreted ookinete protein, putative	4.45139	0	3.85027	0	5.14309	-0.614059	0.77375	34.9429	-0.317788	0.660951
PF3D7_0630300	DNA polymerase epsilon catalytic subunit A, putative	3.39149	2.73496	2.57483	2.8596	706.087	0.0350262	0.867219	4792.04	0.120017	0.200239
PF3D7_0630400	conserved Plasmodium protein, unknown function	22.5994	28.6986	0	0	6.96395	2.84769	0.0953728	13.0544	0.196746	0.846701
PF3D7_0630500	ribosome biogenesis protein YTM1, putative	6.54689	4.01294	3.3107	3.39114	98.6533	0.444113	0.357629	506.801	-0.242647	0.233128
PF3D7_0630600	conserved protein, unknown function	1.24931	1.0477	0.706467	0.815043	518.504	0.440126	0.103992	6931.53	0.0256472	0.738527
PF3D7_0630700	bifunctional methylenetetrahydrofolate dehydrogenase/cyclohydrolase, putative	3.11716	3.44383	2.28283	4.03215	67.5374	-0.110268	0.840408	419.347	-0.0974124	0.612794
PF3D7_0630800	TPH domain-containing protein, putative	0	0	0	0	4.22321	-1.63862	0.445493	108.168	0.715674	0.0472304
PF3D7_0630900	ATP-dependent RNA helicase HAS1	1.04312	0.984146	0.974104	0.682163	194.6	0.181828	0.666474	2636.27	0.124862	0.223622
PF3D7_0631000	tetratricopeptide repeat protein, putative	60.4866	100.445	145.797	51.8645	57.6785	-0.139322	0.828223	19.1724	-0.458585	0.602602
PF3D7_0631100	Plasmodium exported protein (PHISTb), unknown function	0	9.5662	0	0	1.5616	0.905982	0.694529	17.5773	-0.42705	0.63302
PF3D7_0631300	exported protein family 1	NA	NA	NA	NA	0	NA	NA	0	NA	NA
PF3D7_0631400	Pfmc-2TM Maurer's cleft two transmembrane protein	323.171	186.541	68.3422	110.212	36.0941	1.17053	0.260301	5.32042	0.450899	0.771321
PF3D7_0631500	exported protein family 3	0	NA	NA	NA	0.0107983	-2.68306	0.704183	0.274692	1.75873	0.724839
PF3D7_0631600	exported protein family 4	NA	NA	0	0	0.0527841	2.80288	0.686439	1.35718	-3.72472	0.280911
PF3D7_0700600	Plasmodium exported protein, unknown function, pseudogene	0	NA	NA	NA	0.0107983	-2.68306	0.704183	0.274692	1.75873	0.724839
PF3D7_0700800	Pfmc-2TM Maurer's cleft two transmembrane protein	4.73858	0	0	0	2.48681	0.430101	0.844784	25.8933	0.0865751	0.907382
PF3D7_0700900	exported protein family 1, pseudogene	0	NA	NA	NA	0.06479	-5.25745	0.448957	1.64815	4.33008	0.223108
PF3D7_0701400	exported protein family 4, pseudogene	0	0	0	0	1.03955	-0.442985	0.857162	26.6543	-0.480971	0.50222
PF3D7_0701500	exported protein family 3	NA	NA	NA	NA	0	NA	NA	0	NA	NA
PF3D7_0701600	Pfmc-2TM Maurer's cleft two transmembrane protein	146.896	137.753	273.369	551.06	34.5293	-1.39587	0.160645	4.04751	0.707085	0.691268
PF3D7_0701700	exported protein family 1	NA	NA	NA	NA	0	NA	NA	0	NA	NA
PF3D7_0701900	Plasmodium exported protein, unknown function	0	1.30448	0	0	3.74346	0.245943	0.906888	73.4682	0.243313	0.57311
PF3D7_0702000	Plasmodium exported protein (hyp12), unknown function	0	0	0	0	2.59863	-0.594325	0.788226	66.6218	-0.328496	0.47076
PF3D7_0702100	Plasmodium exported protein (PHISTb), unknown function, pseudogene	2.80693	1.41141	0	0	12.3668	2.87107	0.0807806	158.588	-0.0611188	0.84919
PF3D7_0702200	lysophospholipase, putative	0.446492	0.604181	0	0.31002	33.6904	1.44793	0.35294	646.873	0.166339	0.322337
PF3D7_0702300	sporozoite threonine and asparagine-rich protein	7.73137	0	0	2.42224	11.212	0.967461	0.558048	85.1105	0.102975	0.797861
PF3D7_0702400	small exported membrane protein 1	0.830749	0.92778	0.951055	0.889404	634.609	-0.19062	0.447769	8722.82	0.212683	0.0110867
PF3D7_0702500	Plasmodium exported protein, unknown function	1.17258	1.11457	1.1452	1.1288	869.158	-0.132243	0.538537	10606.2	0.194353	0.0160075
PF3D7_0702600	chitinase precursor fragment, truncated	0	28.6986	0	0	0.990038	0.617961	0.812107	2.93238	-0.138543	0.946512
PF3D7_0702900	centrin, putative	0.627314	0.576964	0.303406	0.352115	89.2502	0.720269	0.348344	1587.67	-0.101474	0.387438
PF3D7_0703000	conserved Plasmodium protein, unknown function	14.1635	9.44033	5.73501	7.25947	194.673	0.671699	0.0464505	536.866	-0.430562	0.0203804
PF3D7_0703100	cytosolic iron-sulfur assembly component 2, putative	3.02878	7.48659	19.3726	0	33.0575	-0.918617	0.562664	105.395	-0.358494	0.340734
PF3D7_0703200	conserved Plasmodium protein, unknown function	1.00086	0.922352	0.679311	0.68775	446.352	0.372122	0.216069	6387.24	0.0618417	0.470724
PF3D7_0703300	conserved Plasmodium protein, unknown function	0.748514	0.77216	1.13608	0.884792	126.596	-0.505805	0.314618	1747.7	-0.0030908	0.978272
PF3D7_0703400	conserved Plasmodium protein, unknown function	0.717733	0.730864	1.43313	1.27967	51.6737	-1.02032	0.175405	658.584	0.0523645	0.73618
PF3D7_0703500	erythrocyte membrane-associated antigen	1.99626	2.03087	1.80686	1.78586	2530.74	0.0535712	0.717752	22860.1	0.0508686	0.510913
PF3D7_0703600	conserved protein, unknown function	0.478644	0.483232	0.498444	0.707091	232.895	-0.453085	0.28562	3892.58	-0.291705	0.00101697
PF3D7_0703700	conserved protein, unknown function	0.706443	0.662569	0.525171	0.421407	439.364	0.420176	0.205781	7232.47	0.098216	0.229353
PF3D7_0703800	conserved Plasmodium protein, unknown function	0.901202	3.97365	10.8265	3.93614	24.9701	-1.53924	0.0779515	129.177	0.777009	0.0216279
PF3D7_0703900	conserved Plasmodium membrane protein, unknown function	3.64286	3.04225	2.72853	2.69146	494.581	0.165829	0.476796	3235.4	0.147202	0.118933
PF3D7_0704000	conserved Plasmodium membrane protein, unknown function	2.2351	2.70716	2.55998	3.30288	347.476	-0.358709	0.179092	2472.54	0.017186	0.868002
PF3D7_0704100	conserved Plasmodium membrane protein, unknown function	6.49764	6.52116	6.83155	7.84776	645.374	-0.272024	0.195219	2150.62	0.0141475	0.902692
PF3D7_0704200	tRNA m5C-methyltransferase, putative	2.31575	2.56563	1.55527	0.94908	222.472	0.88071	0.0215217	2022.3	0.258937	0.0226832
PF3D7_0704300	conserved Plasmodium membrane protein, unknown function	1.44493	1.55377	1.48546	1.74142	1057.66	-0.196745	0.323629	10879	0.291136	0.00102188
PF3D7_0704400	phosphoinositide-binding protein, putative	3.47496	3.13857	2.64643	2.65422	453.013	0.198535	0.409993	3023.15	-0.259924	0.010162
PF3D7_0704500	serine/threonine protein kinase, putative	2.96444	2.27455	2.11655	3.92446	300.279	-0.355001	0.218619	2090.22	0.138716	0.216226
PF3D7_0704600	E3 ubiquitin-protein ligase	1.94011	1.82503	1.88697	2.19908	2471.41	-0.237888	0.120177	21935.1	0.137265	0.0875737
PF3D7_0704700	phosphopantetheine adenylyltransferase, putative	2.9588	2.6933	3.39589	1.81502	146.402	0.0135433	0.972846	1032.61	-0.0741269	0.596888
PF3D7_0704800	protein phosphatase PPM12, putative	2.4647	4.63712	4.32049	5.6792	122.166	-0.541741	0.174337	614.455	0.131978	0.411196
PF3D7_0704900	peptide chain release factor 2	0.274829	1.07812	0.607486	0.514108	86.7221	0.383267	0.556582	1393.43	-0.361446	0.00232256
PF3D7_0705000	mRNA cap guanine-N7 methyltransferase, putative	1.02804	1.02878	0.758582	0.896825	421.325	0.206934	0.48622	5706.29	0.075629	0.393687
PF3D7_0705100	conserved Plasmodium protein, unknown function	5.86021	3.97725	2.59856	3.10456	76.8168	0.610944	0.261634	418.886	-0.0288705	0.881199
PF3D7_0705200	conserved Plasmodium protein, unknown function	2.50391	1.73736	0	2.11438	41.559	0.858023	0.31794	432.481	0.0874574	0.672905
PF3D7_0705300	origin recognition complex subunit 2	1.37046	1.27898	1.47399	1.42883	364.448	-0.240831	0.408998	3991.07	0.0461091	0.645776
PF3D7_0705400	DNA replication licensing factor MCM7	0.573202	0.636583	0.709426	0.818189	1532.18	-0.448648	0.0130097	23663.3	0.0994988	0.14724
PF3D7_0705500	inositol-phosphate phosphatase, putative	3.63873	3.0248	3.16555	4.23892	1869.46	-0.279776	0.0802728	10945.4	0.102343	0.201646
PF3D7_0705600	RNA helicase, putative	1.07067	0.952839	0.120427	0.401014	97.8299	1.86351	0.0209118	1603.47	-0.242157	0.0677242
PF3D7_0705700	40S ribosomal protein S29, putative	0.0985796	0.198413	0.145671	0.111933	589.293	0.200461	0.661684	13338	-0.0877686	0.28176
PF3D7_0705800	cysteine-rich secretory protein, putative	0.129881	0	0	0	47.0553	0.333764	0.866791	1167.93	0.163883	0.198599
PF3D7_0705900	ATP synthase subunit C, putative	1.36493	1.3401	1.1539	1.00816	381.046	0.198097	0.500146	4514.66	-0.163102	0.0816565
PF3D7_0706000	importin-7, putative	1.7118	1.68451	1.34817	1.19796	798.723	0.309537	0.138562	8430.68	0.0262391	0.741528
PF3D7_0706100	conserved Plasmodium protein, unknown function	0.679484	0.687748	0.689455	0.681372	248.043	-0.116485	0.768051	3826.1	-0.0104279	0.91152
PF3D7_0706200	conserved protein, unknown function	0	0	0.302065	0	29.7744	-1.89344	0.353637	704.349	-0.470981	0.00341074
PF3D7_0706300	conserved Plasmodium protein, unknown function	0	2.26568	2.33649	0	8.2734	0.223354	0.902741	108.088	-0.211318	0.574049
PF3D7_0706400	60S ribosomal protein L37	0.574775	0.456813	0.773005	0.573239	903.578	-0.524807	0.0293906	14713.4	0.0785331	0.325768
PF3D7_0706500	conserved Plasmodium protein, unknown function	1.34133	1.23749	1.49199	1.59652	1339.26	-0.37742	0.0445546	14602.6	0.341959	9.92155e-05
PF3D7_0706600	conserved Plasmodium protein, unknown function	0	0.925761	0	0	5.97351	1.19999	0.560065	130.773	-0.70779	0.03361
PF3D7_0706700	DNA mismatch repair protein MSH2, putative	0	0.426217	0	0	6.26718	-1.08087	0.599326	137.987	1.573	2.0585e-06
PF3D7_0707200	conserved Plasmodium protein, unknown function	2.02171	2.63645	2.03797	2.15118	400.991	0.0696778	0.794329	3283.69	0.167654	0.0972356
PF3D7_0707300	rhoptry-associated membrane antigen	1.96643	1.85404	2.59861	3.43656	1259.37	-0.773962	8.01103e-06	9553.62	0.0350718	0.676512
PF3D7_0707400	AAA family ATPase, putative	0.857059	0.672708	0.628555	0.681824	564.426	0.0735595	0.789563	8605.23	-0.0225881	0.784767
PF3D7_0707500	conserved Plasmodium protein, unknown function	11.6849	6.46729	5.99869	7.32035	78.0473	0.223288	0.654994	239.806	-0.273506	0.281336
PF3D7_0707600	mediator of RNA polymerase II transcription subunit 10, putative	0.282221	1.31709	1.6468	0.709215	105.362	-0.455229	0.604706	1353.46	-0.168571	0.202786
PF3D7_0707700	E3 ubiquitin-protein ligase, putative	0.449223	0.749867	0.56629	0.303919	429.825	0.427766	0.204508	7366.08	-0.104091	0.180434
PF3D7_0707800	RAP protein, putative	0.467722	0.54908	0.282364	0.49109	302.221	0.29705	0.467849	5430.22	-0.096222	0.244602
PF3D7_0707900	ribosomal protein S8e, putative	0.564097	0.570387	0.423959	0.346197	337.334	0.441824	0.266124	5926.85	0.10212	0.217634
PF3D7_0708000	cytoskeleton associated protein, putative	1.1632	0.713378	1.09042	0.308717	144.274	0.245772	0.627931	2065.88	-0.00323061	0.976624
PF3D7_0708100	DNA-directed RNA polymerases I, II, and III subunit RPABC5, putative	1.42617	1.34239	1.32062	1.50579	152.923	-0.185208	0.659899	1664.22	-0.0294197	0.798444
PF3D7_0708200	conserved Plasmodium protein, unknown function	2.77162	4.1998	0	0	5.57545	2.43335	0.172704	60.2068	-0.381326	0.439114
PF3D7_0708300	EKC/KEOPS complex subunit BUD32	1.28856	0.800271	0.812148	0.936267	111.556	0.0430171	0.936138	1483.91	-0.0036209	0.974932
PF3D7_0708400	heat shock protein 90	0.755714	0.72004	0.898265	0.913061	7524.26	-0.418944	0.000223211	107900	0.260033	3.86707e-05
PF3D7_0708500	heat shock protein 86 family protein	0.476207	0.630374	0.38606	0.707873	340.595	-0.0438468	0.904589	5725.72	0.0459191	0.61764
PF3D7_0708600	inner membrane complex protein 1d, putative	0	0	0	0	8.82265	-3.01841	0.151332	225.721	2.09702	1.57343e-13
PF3D7_0708700	Cg8 protein	1.11523	1.01313	1.16365	1.00429	423.428	-0.171564	0.551584	5320.59	-0.0250549	0.786214
PF3D7_0708800	heat shock protein 110	0.918334	0.899584	0.997411	0.964976	2791.11	-0.227454	0.104498	37438.5	0.152947	0.0209699
PF3D7_0708900	protein SCO1, putative	0.941641	0.818401	0.684706	0.28946	82.7194	0.754497	0.286735	1293.04	-0.218886	0.0672202
PF3D7_0709000	chloroquine resistance transporter	0.751083	1.31152	1.04339	0.688659	280.133	0.191092	0.591874	3775.64	0.0372983	0.704645
PF3D7_0709100	Cg1 protein	0.228099	0.497715	0.355976	0.239491	564.038	0.308459	0.359964	10966.5	-0.0471405	0.510376
PF3D7_0709200	glutaredoxin-like protein	0.132578	0.187777	0.199685	0.342805	54.5918	-0.89858	0.453834	1155.41	-0.0694535	0.602335
PF3D7_0709300	Cg2 protein	1.5135	2.27651	1.35683	1.79423	362.867	0.197044	0.49785	3496.89	0.119696	0.240012
PF3D7_0709400	Cg7 protein	1.24963	1.41337	0.74864	1.73327	331.328	0.0360125	0.908585	3825.48	0.0605687	0.55783
PF3D7_0709500	conserved Plasmodium protein, unknown function	1.35513	0.88855	0.360645	0.650218	137.824	0.906692	0.0991796	2005.23	-0.101233	0.394118
PF3D7_0709600	ribonucleases P/MRP protein subunit POP1, putative	1.16103	1.08035	0.774416	0.924486	249.434	0.279694	0.449903	3284.77	0.0632995	0.510681
PF3D7_0709700	prodrug activation and resistance esterase	1.12118	0.898992	1.00442	0.781553	549.026	0.0372029	0.8891	7344.91	-0.0313542	0.71614
PF3D7_0709800	conserved protein, unknown function	6.87233	3.70305	2.74283	4.12007	46.939	0.349224	0.592857	238.132	-0.476044	0.0593303
PF3D7_0709900	conserved protein, unknown function	3.78815	3.88987	5.65981	5.26211	82.2082	-0.622037	0.203307	380.703	-0.00919017	0.964036
PF3D7_0710000	conserved Plasmodium protein, unknown function	2.24079	1.6488	1.04958	0.850328	233.536	0.874946	0.024763	2482.7	0.200811	0.0544866
PF3D7_0710100	conserved protein, unknown function	2.26429	1.63408	2.04906	1.80675	212.516	-0.14659	0.670455	1900.03	-0.137981	0.212295
PF3D7_0710200	conserved Plasmodium protein, unknown function	1.92272	1.75131	1.88144	2.08004	1340.29	-0.223729	0.222624	12151.9	0.294431	0.00112999
PF3D7_0710300	conserved protein, unknown function	0.701956	0.745839	0.553378	0.430395	196.659	0.437095	0.36371	3185.99	0.0370411	0.725633
PF3D7_0710400	DNA repair protein RAD14, putative	2.4025	1.71879	1.23278	0.967833	63.4409	0.757983	0.250594	674.847	-0.55406	0.00177804
PF3D7_0710500	conserved protein, unknown function	0.459768	0.307642	0.193879	0	111.595	1.97677	0.0747195	2358.72	-0.241696	0.0212601
PF3D7_0710600	60S ribosomal protein L34	0.417808	0.432625	0.431595	0.396382	1584.52	-0.0886116	0.670568	28908.9	0.0616408	0.403662
PF3D7_0710700	conserved Plasmodium protein, unknown function	0.11946	0.196566	0.0614174	0	166.185	2.41211	0.105149	3906.77	0.0755773	0.375284
PF3D7_0710800	protein transport protein USE1, putative	0.954824	0.83064	0.599712	0.832931	165.907	0.143413	0.756056	2397.21	-0.151167	0.164888
PF3D7_0710900	50S ribosomal protein L1, mitochondrial, putative	0.0612066	0.244194	0	0	118.124	3.58657	0.0199234	2833.07	-0.120346	0.244874
PF3D7_0711000	AAA family ATPase, CDC48 subfamily	0.892669	0.936882	1.11261	1.11682	528.919	-0.388655	0.141451	6897.91	0.417996	1.9409e-06
PF3D7_0711100	conserved protein, unknown function	0	0.950285	0.829648	0	29.5738	0.504445	0.683768	527.764	-0.163004	0.342974
PF3D7_0711200	conserved Plasmodium protein, unknown function	2.7651	1.75706	1.58935	3.18302	48.4823	-0.262861	0.716647	393.303	0.887521	1.66039e-05
PF3D7_0711300	conserved Plasmodium protein, unknown function	0.36816	0.767342	0.654306	0.809638	119.317	-0.367544	0.503565	1867.41	-0.0592194	0.605238
PF3D7_0711400	histone deacetylase complex subunit SAP18, putative	0.817603	0.714281	1.07414	0.978575	398.555	-0.548793	0.0692248	5470.28	0.0668331	0.470433
PF3D7_0711500	regulator of chromosome condensation, putative	0.855982	0.762119	0.786054	0.898772	1134.61	-0.202094	0.300906	16182.8	0.0975705	0.156704
PF3D7_0713100	Pfmc-2TM Maurer's cleft two transmembrane protein	0	2.26568	0	4.59217	4.83775	-0.950543	0.646229	50.5798	0.00163446	0.997534
PF3D7_0713200	exported protein family 1	0	NA	NA	NA	0.0539917	-4.99453	0.472283	1.37346	4.06706	0.285823
PF3D7_0713400	GPCR-like receptor SR25	0.935047	0.976609	0.2435	0.298981	136.355	1.7166	0.0063069	2311.04	-0.634932	9.14255e-10
PF3D7_0713500	conserved Plasmodium protein, unknown function	0	0.214971	0	0	24.2122	0.0901018	0.959974	574.93	1.37535	9.98296e-15
PF3D7_0713600	mitochondrial ribosomal protein S5 precursor, putative	0.525567	0.946108	1.02577	1.49339	102.75	-0.790285	0.13744	1326.75	-0.0942232	0.435377
PF3D7_0713700	conserved Plasmodium protein, unknown function	0.988582	0.764918	0.688215	0.598673	322.939	0.294733	0.401577	4806.63	-0.186257	0.0461328
PF3D7_0713800	negative elongation factor A, putative	0.240026	0.610609	0	0.202224	41.3572	2.03073	0.191494	859.532	-0.420848	0.00487627
PF3D7_0713900	conserved Plasmodium protein, unknown function	1.59767	1.65775	1.29893	1.72293	825.676	-0.00146251	0.994363	8438.93	0.209131	0.0114423
PF3D7_0714000	histone H2B variant	0.565037	0.557365	0.92242	0.803843	1520.77	-0.743181	6.83398e-05	23048.9	0.020894	0.778944
PF3D7_0714100	MAATS1 domain-containing protein, putative	17.2819	0	0	0	3.5177	0.48243	0.806278	14.4932	1.04789	0.281746
PF3D7_0714200	conserved Plasmodium protein, unknown function	1.55967	1.70834	2.03868	3.22511	454.728	-0.764755	0.00269445	3867.48	0.241055	0.018531
PF3D7_0714300	palmitoyltransferase DHHC4, putative	0.634368	0.594079	0.160177	0.72833	243.558	0.337752	0.442416	4163.35	0.00246533	0.978554
PF3D7_0714400	calmodulin, putative	0	0.294849	0.501594	0.227476	38.2358	-0.984865	0.462935	766.634	-0.572296	0.000179545
PF3D7_0714500	transcription elongation factor s-II, putative	0.885983	0.72863	0.680804	0.458262	269.584	0.380587	0.328339	4181.31	-0.198608	0.0327145
PF3D7_0714600	conserved protein, unknown function	1.31157	0.64873	1.45887	1.27079	162.355	-0.718362	0.0997186	1951.5	0.0330162	0.785021
PF3D7_0715000	4-nitrophenylphosphatase	0.628249	0.767223	0.985113	0.610931	200.448	-0.233916	0.583763	2987.26	-0.109978	0.293827
PF3D7_0715100	C-Myc-binding protein, putative	0	0	0	0	0.674668	-1.78128	0.509795	17.2724	0.855465	0.347538
PF3D7_0715200	conserved Plasmodium protein, unknown function	2.49548	2.24708	2.1152	2.55188	655.077	-0.0943961	0.665923	5147.11	-0.0372785	0.69674
PF3D7_0715300	calcium/calmodulin-dependent protein kinase, putative	2.10473	2.20412	2.48685	1.72911	287.796	-0.0656805	0.823205	2413.56	-0.26207	0.00860021
PF3D7_0715400	secreted ookinete protein, putative	0.152461	0.083955	0	0	82.2497	2.13415	0.188726	1986.88	0.338752	0.00186617
PF3D7_0715500	ATP synthase subunit epsilon, mitochondrial, putative	0.78589	0.839743	0.856061	0.580281	162.638	0.0648033	0.890607	2399.8	-0.0785982	0.445185
PF3D7_0715600	GTP-binding translation elongation factor tu family protein, putative	0.393033	0.499792	0.539426	0.534232	660.042	-0.356993	0.188652	11455.3	-0.0380186	0.595507
PF3D7_0715700	conserved protein, unknown function	0	0	0.790084	0	25.0649	-2.6501	0.139342	524.695	-0.713877	8.71597e-05
PF3D7_0715800	drug/metabolite transporter DMT1, putative	0.408656	0.366283	0.423463	0.314106	271.234	-0.0540059	0.904927	5094.23	-9.95507e-05	0.99903
PF3D7_0715900	cation diffusion facilitator family protein, putative	1.17294	1.20388	1.01159	0.932419	708.408	0.17385	0.432056	8932.17	-0.281022	0.000121259
PF3D7_0716000	RNA-binding protein, putative	0.896858	0.706612	0.660758	0.881582	511.772	-0.079612	0.783927	7481.03	-0.211166	0.0313099
PF3D7_0716100	protein SDA1, putative	1.24366	1.32585	1.21784	0.723348	269.42	0.314145	0.364556	3302.07	0.0975619	0.279537
PF3D7_0716200	PDCD2 domain-containing protein, putative	0.805249	0.798127	0.706272	0.542916	359.754	0.261006	0.438492	5465.32	0.00447721	0.959094
PF3D7_0716300	conserved protein, unknown function	1.46003	1.29584	1.53452	1.58098	2921.67	-0.308969	0.0202018	31036.5	0.176963	0.00652725
PF3D7_0716400	transcription initiation factor IIA subunit 1, putative	0.526207	0.556591	0.378515	0.407793	443.539	0.321207	0.353387	7877.82	-0.263737	0.00239023
PF3D7_0716500	conserved Plasmodium protein, unknown function	0.428476	0.456742	0.349912	0.132626	135.744	0.872812	0.214782	2645.72	-0.25785	0.0200081
PF3D7_0716600	cysteine desulfurase	0	0.35237	0	0	35.4444	2.29169	0.174303	841.462	-0.241467	0.102652
PF3D7_0716700	conserved Plasmodium protein, unknown function	0.64428	0.63364	0.567155	0.491652	71.8025	0.187384	0.80331	1179.84	-0.15648	0.255194
PF3D7_0716800	eukaryotic translation initiation factor 3 subunit I, putative	0.588292	0.539257	0.618925	0.624754	1451.66	-0.285136	0.152407	23649.1	0.081827	0.270074
PF3D7_0716900	drug/metabolite transporter DMT2	3.26994	2.09063	1.74305	2.12317	108.592	0.241786	0.637605	883.338	-0.163254	0.672151
PF3D7_0717000	conserved Plasmodium membrane protein, unknown function	2.47926	1.28954	1.44512	1.25751	166.257	0.262552	0.519169	1702.35	-0.707104	3.67843e-09
PF3D7_0717100	conserved Plasmodium protein, unknown function	0.473858	0.507532	0.173183	0.311553	247.08	0.894377	0.0747816	4743.34	-0.359762	1.32558e-05
PF3D7_0717200	conserved Plasmodium protein, unknown function	0.450601	0.788168	0.314217	1.08632	136	-0.235199	0.647979	2139.54	-0.0195063	0.850214
PF3D7_0717300	transcription initiation factor IIE subunit alpha, putative	0.374735	0.72228	0.455311	0.550863	159.484	0.0526931	0.920158	2721.13	0.143524	0.150504
PF3D7_0717400	queuine tRNA-ribosyltransferase, putative	1.73883	1.54107	1.40134	1.32431	417.232	0.12341	0.648814	4364.12	0.0699175	0.423555
PF3D7_0717500	calcium-dependent protein kinase 4	0.781075	0.952504	1.11891	1.20979	389.074	-0.532699	0.0718206	5087.06	0.382555	1.53695e-05
PF3D7_0717600	conserved Plasmodium protein, unknown function	0.511239	0.78003	0.733801	0.949141	261.624	-0.416457	0.263201	3899.6	-0.00548371	0.953951
PF3D7_0717700	serine--tRNA ligase, putative	0.510664	0.590146	0.61991	0.688708	1309.66	-0.362407	0.0661466	21185.3	-0.0268567	0.700047
PF3D7_0717800	conserved Plasmodium protein, unknown function	0.531269	0.523379	0	2.88513	51.6455	-1.51705	0.0669063	781.507	1.55335	4.74988e-22
PF3D7_0717900	thioredoxin-like protein	0.494877	0.696729	0.410002	0.510004	120.29	0.313595	0.603774	2051.24	-0.13266	0.225455
PF3D7_0718000	dynein heavy chain, putative	0.536117	1.17939	0	12.2458	14.4273	-2.42067	0.0717194	162.266	2.44848	6.66035e-12
PF3D7_0718100	exported serine/threonine protein kinase	2.97639	2.48208	2.71929	2.74364	605.281	-0.137053	0.543201	4270.2	0.141719	0.14622
PF3D7_0718300	cysteine repeat modular protein 2	2.88031	0	0	0	2.73403	0.0757179	0.972791	32.1924	0.44287	0.539992
PF3D7_0718400	mitochondrial ribosomal protein S8 precursor, putative	0.121522	0.23575	0.245909	0.0976624	282.647	0.0815179	0.891363	6209.89	0.0976509	0.257315
PF3D7_0718500	prefoldin subunit 3, putative	0.282842	0.262687	0.212408	0.213424	406.256	0.208621	0.636523	8453.73	-0.256787	0.00176137
PF3D7_0718600	conserved Plasmodium protein, unknown function	0.178706	0.0540803	0	0	63.7929	1.55112	0.355464	1536.01	0.507919	2.48762e-05
PF3D7_0718700	conserved Plasmodium membrane protein, unknown function	3.10656	2.54829	2.06472	1.29661	62.5063	0.665365	0.294816	524.333	-0.415186	0.0439261
PF3D7_0718800	conserved protein, unknown function	5.54324	0	0	0	4.91803	1.36814	0.467676	50.379	0.144523	0.782979
PF3D7_0718900	conserved Plasmodium protein, unknown function	0	0	0	NA	0.0771357	-1.30937	0.831453	1.9791	0.382244	0.887867
PF3D7_0719000	conserved protein, unknown function	0.351706	0.785209	0.523194	0.188477	105.117	0.870428	0.332082	1862.01	-0.184788	0.579936
PF3D7_0719100	ATP synthase F0 subunit a-like protein, putative	0.3881	0.539939	0.787051	0.571046	115.246	-0.541559	0.36315	1895.96	-0.109263	0.398566
PF3D7_0719200	NIMA related kinase 4	5.46307	3.96755	11.2343	3.7787	49.6324	-0.716564	0.263787	199.751	0.832006	0.00284459
PF3D7_0719300	actin-related protein, putative	0.609041	0.937352	0.710418	1.02755	502.298	-0.25311	0.364712	7183.61	-0.249944	0.00486531
PF3D7_0719400	conserved Plasmodium protein, unknown function	1.88821	1.79411	2.31712	2.33627	513.07	-0.459283	0.0616789	4372.61	0.142329	0.158436
PF3D7_0719500	LEM3/CDC50 family protein, putative	0.838668	0.531925	0.829991	0.718419	188.87	-0.367916	0.399963	2825.68	-0.300014	0.00123454
PF3D7_0719600	60S ribosomal protein L11a, putative	0.57741	0.499649	0.471016	0.503128	1298.2	-0.00928277	0.966018	22244.3	0.0538125	0.480445
PF3D7_0719700	40S ribosomal protein S10, putative	0.454003	0.498717	0.520703	0.352174	1176.22	0.033871	0.884119	20968	0.00454664	0.953936
PF3D7_0719800	conserved protein, unknown function	0.677721	1.40483	1.92664	0.535877	85.4633	-0.172942	0.761036	1040.76	-0.219413	0.0919843
PF3D7_0719900	conserved Plasmodium membrane protein, unknown function	1.77067	1.98766	1.57391	1.91319	973.195	0.00030182	0.998732	9098.48	0.0187545	0.816669
PF3D7_0720000	exosome complex component CSL4, putative	0.401629	0.73249	0.554782	0.218675	97.7416	0.621513	0.380818	1724.15	-0.0934856	0.415289
PF3D7_0720100	pre-rRNA-processing protein ESF2, putative	0.555256	0.404033	0.554019	0.205428	154.386	0.208704	0.717799	2803.91	-0.174851	0.0594715
PF3D7_0720200	conserved protein, unknown function	0.738996	0.478015	0.819287	0.536834	117.329	-0.322139	0.577832	1855.24	0.0698422	0.53411
PF3D7_0720300	conserved Plasmodium protein, unknown function	23.1941	57.3972	0	10.0193	8.72864	1.83174	0.290697	14.388	-0.45166	0.674067
PF3D7_0720400	apoptosis-inducing factor, putative	1.0848	1.40864	0.925977	0.771112	542.062	0.482729	0.0620955	6938.4	-0.024246	0.754562
PF3D7_0720500	conserved Plasmodium protein, unknown function	1.03691	1.74126	0.610198	1.49103	53.8098	0.327037	0.638155	640.388	-0.71314	9.89321e-06
PF3D7_0720600	conserved protein, unknown function	0.0654179	0.152536	0.0964151	0.155924	267.378	-0.280931	0.686541	6141.65	-0.688756	3.29263e-15
PF3D7_0720700	phosphoinositide-binding protein, putative	1.62245	1.32773	1.30223	1.67257	605.111	-0.139716	0.568994	6408.27	0.0120131	0.903174
PF3D7_0720800	Ham1-like protein, putative	1.42387	1.39615	1.10676	1.21186	215.013	0.139101	0.701649	2481.53	-0.612789	8.02878e-10
PF3D7_0720900	tetratricopeptide repeat protein, putative	0.548412	0.61497	0.224195	0.574021	146.07	0.375368	0.498783	2575.79	-0.678908	6.26849e-12
PF3D7_0721000	conserved Plasmodium membrane protein, unknown function	0.825359	0.524591	1.08038	1.44954	595.139	-1.08883	2.21354e-05	8035.83	0.398961	2.43763e-06
PF3D7_0721100	conserved protein, unknown function	1.0377	0.945024	0.94596	1.00831	1383.75	-0.111523	0.561466	18183.1	-0.0516201	0.543315
PF3D7_0721200	conserved Plasmodium protein, unknown function	1.88674	2.23126	1.34582	2.10214	143.216	0.158118	0.699112	1304.66	-0.161217	0.179156
PF3D7_0721300	ATP-dependent RNA helicase DBP7, putative	1.3006	1.08309	0.617193	0.922479	350.056	0.503219	0.130956	4640.26	0.0414084	0.678313
PF3D7_0721400	rhoptry protein, putative	0.901834	1.06332	1.30861	1.13761	560.076	-0.419683	0.0997757	6890.29	-0.347643	0.000139295
PF3D7_0721500	conserved Plasmodium membrane protein, unknown function	3.58283	5.22725	6.33287	5.35753	61.9862	-0.417984	0.452568	269.1	0.263472	0.277767
PF3D7_0721600	40S ribosomal protein S5, putative	0.445727	0.402552	0.585518	0.44382	1670.43	-0.40246	0.0457426	29462.4	0.043855	0.561061
PF3D7_0721700	secreted ookinete protein, putative	4.08044	0.896831	3.90527	10.6657	15.0747	-2.04249	0.0832008	76.3139	0.675145	0.120099
PF3D7_0721800	conserved Plasmodium protein, unknown function	0.746698	0.748659	0.613164	0.875915	612.543	-0.150622	0.565982	9119.99	-0.0428266	0.602065
PF3D7_0721900	V-type ATPase V0 subunit e, putative	1.31274	1.26175	1.16245	0.680741	104.655	0.420067	0.448401	1313.52	-0.092965	0.498399
PF3D7_0722000	conserved Plasmodium protein, unknown function	0	0	0.293735	0.080125	86.3988	-3.64429	0.0247188	1987.93	-0.718282	9.92581e-12
PF3D7_0722100	protein pelota homolog, putative	0.214056	0.257483	0.272959	0.17757	154.201	-0.00222244	0.997472	3232.95	-0.189034	0.0339886
PF3D7_0722200	rhoptry-associated leucine zipper-like protein 1	0.862825	1.57197	3.16475	2.83672	257.778	-1.30251	3.8639e-05	2188.76	0.187252	0.0787218
PF3D7_0722300	ubiquitin carboxyl-terminal hydrolase, putative	0.377347	0.503288	0.257733	0.229608	146.557	0.777146	0.253952	2824.25	0.127292	0.171343
PF3D7_0722400	Obg-like ATPase 1, putative	0.551515	0.80536	0.854183	0.676069	1098.67	-0.233653	0.260333	16623.5	0.160895	0.0207303
PF3D7_0722500	pre-mRNA-splicing factor CWC15, putative	0.513174	0.510197	0.370481	0.166358	262.125	0.822875	0.0964049	4897.96	-0.0532963	0.538435
PF3D7_0722600	U3 small nucleolar RNA-associated protein 7, putative	0.329117	0.283521	0.234484	0.316247	298.17	0.00325525	0.994516	5971.35	0.0306274	0.701371
PF3D7_0722700	conserved protein, unknown function	2.36929	1.34687	2.19868	1.61548	111.765	-0.221283	0.642861	1015.23	-0.0965846	0.50037
PF3D7_0722800	conserved protein, unknown function	0	0	0	0	13.5566	-4.96556	0.0170532	346.342	4.04225	7.47126e-58
PF3D7_0722900	conserved protein, unknown function	7.98348	6.85719	8.87561	9.18433	49.6999	-0.464609	0.471569	143.334	0.439772	0.199643
PF3D7_0723000	tRNAHis guanylyltransferase, putative	8.12616	3.56751	5.96875	5.48773	93.9169	-0.274964	0.574454	376.919	-0.330974	0.168641
PF3D7_0723100	protein CPH1, putative	48.9653	86.0958	0	0	2.46213	2.14797	0.336048	2.8369	-0.647106	0.767405
PF3D7_0723200	conserved Plasmodium protein, unknown function	0	NA	0	0	0.318616	-1.98539	0.610499	8.1347	1.05625	0.505356
PF3D7_0723300	conserved protein, unknown function	4.41792	5.50463	5.16916	6.79812	279.764	-0.381162	0.189739	1154.72	0.172848	0.221619
PF3D7_0723400	conserved Plasmodium protein, unknown function	0.371664	0.557641	0.222658	0.433799	470.408	0.461067	0.205605	8715.82	0.243942	0.00360301
PF3D7_0723500	dynactin subunit 5, putative	0	3.56258	0	0.971031	14.2326	1.95493	0.217734	179.25	-0.363961	0.198912
PF3D7_0723600	proteasome assembly chaperone 4, putative	1.91663	2.36128	1.79312	2.46211	157.911	-0.131702	0.73294	1316.88	-0.421244	0.000796475
PF3D7_0723700	metallo-hydrolase/oxidoreductase, putative	0.517695	0.615795	0.198741	0.592272	134.595	0.434436	0.478028	2363.68	0.181828	0.0838743
PF3D7_0723800	conserved Plasmodium protein, unknown function	3.57169	2.80069	3.24491	4.05214	1285.65	-0.323445	0.0813145	7729.19	0.169077	0.0823807
PF3D7_0723900	RNA-binding protein, putative	1.92168	1.53997	1.72553	1.30631	681.486	0.0488902	0.826867	6801.6	-0.0646148	0.448004
PF3D7_0724000	Rab GTPase activator and protein kinase, putative	5.10203	3.44914	2.39011	4.12558	133.443	0.214879	0.598707	742.935	0.0146495	0.923506
PF3D7_0724100	conserved Plasmodium protein, unknown function	0.523185	0.49988	0.470978	0.505059	869.997	-0.0467206	0.853609	15048	-0.220585	0.00883231
PF3D7_0724200	type 2A phosphatase-associated protein 42, putative	1.20654	0.937352	1.4529	0.832836	172.14	-0.224652	0.590557	2131.44	-0.0295648	0.772798
PF3D7_0724300	ubiquinone biosynthesis O-methyltransferase, putative	0.202615	0.362254	0.255724	0.209329	42.4936	0.269871	0.831876	874.184	-0.239674	0.0870543
PF3D7_0724400	mitochondrial import inner membrane translocase subunit TIM14, putative	0.200131	0.147172	0.202196	0.515411	47.8348	-1.28801	0.311598	954.429	-0.6776	3.64072e-06
PF3D7_0724500	conserved Plasmodium protein, unknown function	0	0	0	0	4.38312	-1.13062	0.598294	112.296	0.207949	0.559907
PF3D7_0724600	protein kinase, putative	1.37884	1.35052	0.963779	1.30815	291.839	0.133052	0.676628	3395.8	-0.0219431	0.806989
PF3D7_0724700	conserved Plasmodium protein, unknown function	1.85944	2.44243	1.85895	2.29771	554.588	-0.0194935	0.934998	4688.11	0.284781	0.00254915
PF3D7_0724800	kelch domain-containing protein, putative	0.443794	0.515544	0.29119	0.336232	202.642	0.475986	0.364015	3782.7	-0.273776	0.00434343
PF3D7_0724900	kinesin-19, putative	3.81548	2.96882	8.20107	4.59217	26.1326	-1.04845	0.224618	127.017	0.931371	0.00506928
PF3D7_0725000	exonuclease I, putative	2.12277	1.7801	1.80426	1.89612	537.141	-0.0582687	0.804014	4865.42	-0.0236677	0.793198
PF3D7_0725100	conserved Plasmodium membrane protein, unknown function	1.01197	0.806663	0.798857	0.371334	199.459	0.501747	0.267825	2964.23	0.117604	0.210341
PF3D7_0725200	mago nashi protein homologue, putative	0.955033	0.997514	0.884403	0.562147	201.724	0.371532	0.389901	2865.22	-0.097564	0.39109
PF3D7_0725300	conserved protein, unknown function	2.32822	2.08331	2.62374	1.76527	247.606	-0.116618	0.715884	2030.67	0.319591	0.00234159
PF3D7_0725400	conserved Plasmodium protein, unknown function	1.18624	0.747576	1.3919	1.85751	76.9862	-0.986413	0.102456	857.777	-0.197089	0.186568
PF3D7_0726100	Plasmodium exported protein, unknown function	0.86156	0.776637	0.773321	0	43.5323	0.962041	0.397522	688.907	0.527821	0.00145092
PF3D7_0726200	serine/threonine protein kinase, FIKK family	0.104404	0.323425	0.376282	0.327524	68.5596	-0.677764	0.476141	1386.57	0.291177	0.0122624
PF3D7_0726300	DNA mismatch repair protein PMS1, putative	1.39901	1.64514	1.23883	1.44337	91.0832	0.0856018	0.872937	984.414	-0.231831	0.0948614
PF3D7_0726400	conserved Plasmodium membrane protein, unknown function	2.85668	2.74474	2.14449	3.08391	568.174	-0.011567	0.959145	4045.99	-0.115556	0.235848
PF3D7_0726500	ubiquitin carboxyl-terminal hydrolase, putative	1.62583	1.52286	1.4207	1.62086	1695.03	-0.0693119	0.675503	17454.7	0.192601	0.0147133
PF3D7_0726600	conserved Plasmodium protein, unknown function	0.0875423	0.421522	0	0	87.7106	3.89831	0.0109346	2031.33	-0.26377	0.0128033
PF3D7_0726700	conserved Plasmodium protein, unknown function	0.436757	0.486917	0.714924	0.938589	159.039	-0.968195	0.0504486	2468.26	-0.303978	0.00228258
PF3D7_0726800	dolichyl-diphosphooligosaccharide--protein glycosyltransferase subunit OST2, putative	0	0	0.570708	0.79432	22.3869	-3.59524	0.0352142	413.094	-0.349092	0.128287
PF3D7_0726900	mitochondrial import inner membrane translocase subunit TIM50, putative	0.490307	0.542849	0.56745	0.316519	191.5	0.161493	0.746948	3353.75	0.0745497	0.421121
PF3D7_0727000	vacuolar protein sorting-associated protein 53, putative	1.14316	1.2657	1.31876	1.45843	335.827	-0.306867	0.292535	3795.67	-0.281972	0.00121664
PF3D7_0727100	conserved protein, unknown function	1.23442	2.12696	2.12647	2.81153	109.822	-0.562135	0.237409	954.538	0.287929	0.0739981
PF3D7_0727200	cysteine desulfurase, putative	1.23729	1.0281	1.35933	1.04817	284.616	-0.237787	0.477569	3422.91	0.107084	0.270585
PF3D7_0727300	DNA (cytosine-5)-methyltransferase	0.193539	0.236527	0	0.141934	69.3386	1.43467	0.353321	1560.41	0.180051	0.106708
PF3D7_0727400	proteasome subunit alpha type-5, putative	0.833853	0.784472	0.794953	0.685197	1420.72	-0.00280332	0.988788	20842.6	0.0307741	0.703784
PF3D7_0727500	mTERF domain-containing protein, putative	0.457145	0.449978	0	0	57.4438	3.74748	0.014892	1224.58	-0.107724	0.443841
PF3D7_0727600	conserved Plasmodium protein, unknown function	0.326435	0.685112	0	0	21.4909	2.36967	0.149982	445.544	0.0967256	0.616281
PF3D7_0727700	conserved Plasmodium protein, unknown function	2.37277	3.57138	0.783292	2.6355	101.354	0.716836	0.138313	815.743	-0.211842	0.138977
PF3D7_0727800	cation transporting ATPase, putative	2.70348	2.55601	2.04458	2.84487	1065.85	-0.0196509	0.910613	7942.88	0.0234368	0.764974
PF3D7_0727900	conserved Plasmodium protein, unknown function	25.5471	18.6153	20.7861	27.39	319.053	-0.273775	0.304093	354.025	0.0911813	0.665651
PF3D7_0728000	eukaryotic translation initiation factor 2 subunit alpha	1.1455	1.04687	1.29411	1.19455	1739.28	-0.317111	0.0558071	20905	0.0444056	0.535146
PF3D7_0728100	conserved Plasmodium membrane protein, unknown function	3.4297	4.21178	3.03217	4.08709	453.151	0.0128419	0.957014	2556.57	0.248085	0.014574
PF3D7_0728200	actin-like protein, putative	0.410324	1.2518	0.89998	0	54.4542	0.937893	0.281827	882.166	-0.457071	0.001379
PF3D7_0728300	conserved protein, unknown function	1.42157	1.49569	0.625558	0.686679	84.8649	1.03385	0.107961	1094.77	-0.16553	0.196996
PF3D7_0728400	conserved Plasmodium protein, unknown function, unspecified product	0.738171	1.06029	1.44895	0.766692	36.8983	-0.302303	0.73191	478.853	-0.183808	0.311192
PF3D7_0728500	conserved Plasmodium protein, unknown function	0	0	0	0	0.143038	-1.08451	0.809076	3.66097	0.154956	0.937679
PF3D7_0728600	RING zinc finger protein, putative	1.69447	1.59968	2.03685	1.95585	647.948	-0.401572	0.0701641	6035.37	0.206161	0.0194618
PF3D7_0728700	alpha/beta hydrolase, putative	1.21905	0.391345	1.27148	0	14.5932	0.0835153	0.960462	216.714	0.540539	0.0362313
PF3D7_0728800	conserved Plasmodium protein, unknown function	0.467263	0.33703	0.390527	0.582152	187.85	-0.4748	0.349653	3351.92	-0.328936	0.00113715
PF3D7_0728900	RNA-binding protein, putative	0.243851	0.371349	0.290047	0.269714	162.592	0.0979276	0.876638	3245.99	0.101149	0.269544
PF3D7_0729000	signal recognition particle subunit SRP9	1.15439	1.30448	0	0.284051	39.0758	2.80667	0.0611772	619.861	-0.193079	0.256366
PF3D7_0729100	conserved Plasmodium protein, unknown function	2.16639	2.28807	2.66553	2.69715	804.798	-0.374036	0.066227	6145.54	0.213157	0.0207112
PF3D7_0729200	1-cys peroxiredoxin	1.12997	1.40592	1.09402	1.24725	141.624	-0.0216518	0.961745	1671.61	-0.150048	0.213946
PF3D7_0729300	60S ribosomal export protein NMD3, putative	3.25041	2.7332	2.81384	2.67001	415.815	-0.013486	0.955997	2832.46	0.0811905	0.388031
PF3D7_0729400	ribosome biogenesis protein BRX1, putative	1.61656	1.50048	1.62348	1.22272	388.488	0.00164753	0.995297	4077.5	0.256438	0.00329312
PF3D7_0729500	mRNA (N6-adenosine)-methyltransferase, putative	0.569778	0.69813	0.39256	0.416943	269.827	0.57147	0.180952	4616.47	0.0135417	0.875896
PF3D7_0729600	conserved Plasmodium protein, unknown function	0.270954	0.154063	0.173457	0.241375	190.979	-0.205282	0.757734	4063.25	-0.0576557	0.525212
PF3D7_0729700	conserved protein, unknown function	0	86.0958	0	14.2209	8.01278	2.36262	0.110944	13.7112	-2.36274	0.027457
PF3D7_0729800	dynein light chain, putative	0	NA	NA	0	0.0522339	-3.18636	0.646663	1.33109	2.26976	0.527768
PF3D7_0729900	dynein heavy chain, putative	0	8.60958	0	0	2.96807	-0.440652	0.830303	31.0673	1.85754	0.0152608
PF3D7_0730000	conserved protein, unknown function	0.268548	0.664832	0.458673	1.02048	35.6797	-0.743677	0.459053	574.841	0.0946337	0.582992
PF3D7_0730100	tRNA pseudouridine synthase D, putative	0.314552	0.344383	0.355949	0.325109	30.5904	-0.128268	0.923988	591.543	-0.255117	0.12401
PF3D7_0730200	AP-4 complex subunit beta, putative	6.7694	5.20531	2.74117	5.48081	209.866	0.378065	0.249864	921.966	0.0710225	0.607349
PF3D7_0730300	AP2 domain transcription factor AP2-L, putative	1.77511	1.84213	1.91214	1.84937	1557.66	-0.161369	0.311885	14360.9	0.114449	0.124191
PF3D7_0730400	IMP1-like protein, putative	0.588761	0.61497	2.72009	1.30815	48.4839	-1.81143	0.0290759	541.473	-0.15775	0.391015
PF3D7_0730500	conserved Plasmodium protein, unknown function	1.45056	1.63521	1.65194	1.50666	443.996	-0.111994	0.670277	4538.58	0.193485	0.0373681
PF3D7_0730800	Plasmodium exported protein, unknown function, unspecified product	0.805955	1.28067	0.540041	0.665359	204.035	0.68974	0.151209	2868.25	0.727052	5.45976e-13
PF3D7_0730900	EMP1-trafficking protein	2.71938	2.93964	3.27451	2.82796	795.16	-0.215858	0.285126	5357.83	0.650023	2.42529e-13
PF3D7_0731100	EMP1-trafficking protein	0.370733	0.334045	0.463409	0.322729	290.046	-0.29032	0.508509	5457.87	0.0752164	0.373789
PF3D7_0731200	Plasmodium exported protein, unknown function	1.33542	1.32455	1.19167	0.372968	85.1731	0.743874	0.249427	1086.13	0.122869	0.358596
PF3D7_0731300	Plasmodium exported protein (PHISTb), unknown function	1.56336	1.30651	1.17481	1.53927	248.005	-0.0770401	0.819448	2710.61	0.0910313	0.349267
PF3D7_0731400	serine/threonine protein kinase, FIKK family, pseudogene	1.16687	1.24161	0.649773	0.750252	200.426	0.688068	0.112596	2680.46	0.0594252	0.593548
PF3D7_0731500	erythrocyte binding antigen-175	5.31029	5.06668	7.14207	6.81906	688.167	-0.543433	0.0113552	2542.69	-0.0442887	0.70209
PF3D7_0731600	acyl-CoA synthetase	1.29213	1.20371	0.984255	1.18235	1653.7	0.0800393	0.626226	20014.5	-0.194392	0.00731794
PF3D7_0731700	Plasmodium exported protein (hyp9), unknown function	0	0	0	0.392213	36.4667	-3.63631	0.0741542	882.416	1.27294	6.87467e-20
PF3D7_0731800	alpha/beta hydrolase, putative	0	2.4139	1.46973	0	10.3789	0.592442	0.729875	139.587	0.000639727	0.998481
PF3D7_0732600	Plasmodium exported protein, unknown function, fragment	NA	NA	NA	NA	0	NA	NA	0	NA	NA
PF3D7_0800600	Plasmodium exported protein (PHISTa), unknown function	NA	NA	NA	NA	1.98807	-2.65713	0.706781	0	NA	NA
PF3D7_0800700	surface-associated interspersed protein 8.3 (SURFIN 8.3)	9.47716	4.0998	0	0	4.72874	1.34275	0.460755	23.0753	0.744498	0.337926
PF3D7_0800750	Plasmodium exported protein, unknown function, pseudogene	0	0	NA	NA	0.0434262	-4.68014	0.501067	1.10695	3.7553	0.320627
PF3D7_0800800	Plasmodium exported protein (hyp7), unknown function	0	0	45.5615	0	2.43565	-1.85118	0.438412	3.36229	-0.519233	0.792668
PF3D7_0800900	Plasmodium exported protein (hyp7), unknown function, pseudogene	0	NA	NA	NA	0.0539917	-4.99453	0.472283	1.37346	4.06706	0.285823
PF3D7_0801000	Plasmodium exported protein (PHISTc), unknown function	3.90603	3.7297	3.71593	4.78243	1489.33	-0.274458	0.0970601	7861.74	0.281504	0.00111535
PF3D7_0801300	von Willebrand factor A domain-related protein	NA	0	0	0	0.0721262	1.56134	0.802137	1.854	-2.48481	0.391589
PF3D7_0801400	conserved Plasmodium protein, unknown function	0	9.5662	0	0	1.1832	-2.47312	0.32599	7.85184	2.94315	0.0424123
PF3D7_0801500	nucleolar protein 10, putative	0.683404	0.610918	0.340788	0.431452	253.478	0.589075	0.187912	4336	0.0933493	0.265449
PF3D7_0801600	conserved protein, unknown function	58.7584	9.5662	10.9348	0	10.7626	2.35205	0.151895	20.6216	-0.705752	0.396259
PF3D7_0801700	sentrin-specific protease 2, putative	1.25821	1.02203	0.767315	0.87695	340.17	0.329271	0.320005	4482.03	0.135036	0.151851
PF3D7_0801800	mannose-6-phosphate isomerase, putative	1.47918	1.50293	1.44662	1.74259	1684.51	-0.217163	0.174808	17416.1	0.286903	9.61323e-05
PF3D7_0801900	lysine-specific histone demethylase, putative	1.95211	3.42924	0	2.2265	130.283	1.25558	0.189308	1169.01	0.396943	0.00322894
PF3D7_0802000	glutamate dehydrogenase, putative	1.29947	1.35493	1.45437	1.31205	4324.82	-0.176914	0.163272	47982	0.0354272	0.591883
PF3D7_0802100	AP2 domain transcription factor, putative	2.46831	2.94987	2.61986	3.52823	741.141	-0.265535	0.194183	5031.25	0.101596	0.269096
PF3D7_0802200	1-cys peroxiredoxin	0.741235	0.740232	0.900831	0.67663	1749.92	-0.204361	0.244583	25809.6	0.0510684	0.470138
PF3D7_0802300	periodic tryptophan protein 2, putative	0.819436	0.740902	0.575968	0.589926	412.921	0.283116	0.382595	6385.35	0.0832986	0.320571
PF3D7_0802400	conserved Plasmodium protein, unknown function	0.201319	0.419366	0.244954	0.26783	233.406	0.253648	0.636536	4705.1	0.014096	0.865634
PF3D7_0802500	inositol 5-phosphatase, putative	0.775432	0.755226	0.317797	0.523434	211.231	0.726336	0.118884	3471.71	-0.107901	0.223826
PF3D7_0802600	adenylyl cyclase beta	3.08893	3.59208	3.87137	4.23413	316.668	-0.391508	0.153955	1776.95	0.0288211	0.806432
PF3D7_0802700	conserved Plasmodium protein, unknown function	3.22848	1.59437	4.67297	0	13.4346	-0.112666	0.931709	105.67	0.147941	0.685605
PF3D7_0802800	serine/threonine protein phosphatase 2B catalytic subunit A	1.2922	1.22011	1.55997	1.15254	308.566	-0.24732	0.429407	3478.74	-0.143704	0.135524
PF3D7_0802900	conserved Plasmodium protein, unknown function	2.16023	2.12582	0	0	7.21015	2.59627	0.138239	102.162	-0.54217	0.149744
PF3D7_0803000	peptidyl-prolyl cis-trans isomerase	0.646929	0.646402	0.508962	0.573749	240.875	0.141893	0.73301	3931.2	-0.0741439	0.398511
PF3D7_0803100	U3 small nucleolar RNA-associated protein 14, putative	1.22469	1.39432	1.40739	1.56077	621.001	-0.275575	0.254888	6800.24	0.179196	0.0615865
PF3D7_0803200	filament assembling protein, putative	1.30147	1.04438	1.13963	1.33816	250.457	-0.219715	0.533018	2969.28	-0.049528	0.643768
PF3D7_0803300	mitogen-activated protein kinase organizer 1, putative	0.311385	0.18328	0	0	87.0567	3.31419	0.0314034	1989.84	0.15957	0.122636
PF3D7_0803400	DNA repair and recombination protein RAD54, putative	1.27656	1.19803	0.815136	1.05429	843.402	0.270365	0.229719	10618.6	-0.138933	0.106619
PF3D7_0803500	AAA family ATPase, putative	4.70538	3.96437	4.75621	7.86377	241.709	-0.664489	0.0282685	1030.14	0.234891	0.0968193
PF3D7_0803600	conserved Plasmodium protein, unknown function	0.645413	0.689257	0.666573	0.632255	400.24	-0.0652045	0.836653	6271.28	0.015952	0.837258
PF3D7_0803700	tubulin gamma chain	4.9327	4.46521	5.37433	6.23233	710.172	-0.450811	0.022596	2998.34	0.106307	0.273146
PF3D7_0803800	proteasome subunit beta type-4	0.646333	0.619879	0.769265	0.64513	914.348	-0.277786	0.216341	14232.2	0.0484969	0.516544
PF3D7_0804000	cactin homolog, putative	0.259435	0.193886	0.150258	0.238245	424.041	0.0548136	0.904988	9048.97	0.0251467	0.761594
PF3D7_0804300	zinc finger protein, putative	12.8709	10.2845	5.92848	7.11045	239.6	0.690578	0.0256711	645.996	-0.116924	0.480734
PF3D7_0804400	methionine aminopeptidase 1c, putative	0.700617	1.08581	0.383541	0.790365	149.165	0.546882	0.270936	2249.74	-0.175348	0.0811892
PF3D7_0804500	conserved Plasmodium membrane protein, unknown function	1.72593	1.9401	1.30826	2.02467	1292.65	0.0314705	0.861901	12376.7	0.206394	0.00993225
PF3D7_0804600	tRNA pseudouridine synthase, putative	1.19428	0.955735	0.401844	0.429362	248.945	1.21958	0.00522939	3768.78	-0.135867	0.128862
PF3D7_0804700	conserved Plasmodium protein, unknown function	0.56282	3.1119	0	0	20.6903	3.8319	0.0136152	290.497	-0.062681	0.787777
PF3D7_0804800	peptidyl-prolyl cis-trans isomerase	0.271886	0.281571	0.35215	0.443266	239.016	-0.645833	0.188157	4596.69	-0.169656	0.0605071
PF3D7_0804900	GTPase-activating protein, putative	1.48773	1.85152	1.55551	1.66817	457.885	-0.0462971	0.851686	4545.45	-0.0364278	0.661232
PF3D7_0805000	alpha/beta hydrolase, putative	0.350308	0.451946	0.152805	0.234994	73.9835	0.907504	0.355919	1487.47	-0.290991	0.0171693
PF3D7_0805100	conserved protein, unknown function	0	0	0	0	6.21643	-0.525452	0.803892	159.389	-0.398145	0.188757
PF3D7_0805200	gamete release protein, putative	5.61897	1.57253	3.23897	1.09392	40.8741	0.410467	0.582135	296.129	-0.713005	0.00201453
PF3D7_0805300	conserved Plasmodium protein, unknown function	0	0.95662	3.17871	11.3038	14.2146	-3.4783	0.025992	79.01	0.217727	0.614135
PF3D7_0805400	N-acetyltransferase, GNAT family, putative	0.105681	0.289106	0	0.217381	75.4239	0.743745	0.534231	1681.52	-0.129396	0.285832
PF3D7_0805500	conserved Plasmodium protein, unknown function	0.903049	2.36341	0.380207	2.6975	54.9505	0.153289	0.817007	565.031	-0.0434823	0.801788
PF3D7_0805600	PAP2-like protein, putative	0.570593	1.10976	0.353647	0.352227	165.122	1.24962	0.0246409	2705.23	-0.0763502	0.447286
PF3D7_0805700	serine/threonine protein kinase, FIKK family	13.585	9.58887	11.9426	12.8169	764.001	-0.259966	0.280179	1580.45	0.0182572	0.908702
PF3D7_0805800	conserved Plasmodium protein, unknown function	0	0	0	0	0.24329	-3.95732	0.288437	6.20516	3.03603	0.0676616
PF3D7_0805900	conserved protein, unknown function	0.280336	0.449821	0.278948	0.248785	49.6508	0.410153	0.727597	974.092	0.426926	0.00143992
PF3D7_0806000	AAA family ATPase, putative	0.950398	1.13987	1.01479	0.961151	212.801	-0.00388538	0.992039	2751.61	-0.027105	0.797315
PF3D7_0806100	conserved Plasmodium protein, unknown function	0.129881	0.383671	0	0.450765	54.0414	0.297882	0.804257	1132.76	0.314896	0.0235396
PF3D7_0806200	Dpy-19-like C-mannosyltransferase, putative	1.21905	0.946108	0.450732	1.3638	73.9823	-0.00832639	0.989486	964.443	-0.468613	0.000925783
PF3D7_0806300	ferlin-like protein, putative	2.4467	3.18655	3.32027	2.29608	256.424	-0.0765304	0.798655	1763.17	-0.131378	0.229659
PF3D7_0806400	UDP-N-acetylglucosamine transferase subunit ALG13, putative	3.19339	3.91345	3.39589	1.18507	13.8259	0.658115	0.599602	102.739	-1.6298	2.38419e-05
PF3D7_0806500	DnaJ protein, putative	1.0028	0.788298	0.682419	1.06854	412.491	-0.131476	0.658597	5708.85	0.0560833	0.505427
PF3D7_0806600	kinesin-like protein, putative	0.0858539	0.0509744	0	0	60.8542	0.687936	0.698952	1498.08	0.78389	3.14627e-11
PF3D7_0806700	conserved Plasmodium membrane protein, unknown function	0.290595	0.504344	0.374222	0.549229	256.087	-0.233438	0.592554	4638.95	-0.062009	0.492082
PF3D7_0806800	V-type proton ATPase subunit a, putative	0.713127	0.921346	0.75105	0.883217	1261.22	-0.0998145	0.605707	18105.3	0.140115	0.0530796
PF3D7_0806900	conserved protein, unknown function	1.21402	1.19688	1.03999	1.12318	114.384	0.0209724	0.966666	1396	-0.250408	0.0387316
PF3D7_0807000	YEATS domain-containing protein, putative	0.189494	0.326946	0.115492	0.185855	189.394	0.642391	0.363535	4073.54	-0.110608	0.282674
PF3D7_0807100	DNA helicase PSH3	1.11116	1.42543	0.98975	1.34171	184.435	0.0265096	0.946635	2182.54	-0.0900582	0.397288
PF3D7_0807200	conserved Plasmodium membrane protein, unknown function	0.634932	0.760615	0.0633238	0.374598	200.207	1.48077	0.0103188	3602.76	-0.126751	0.159085
PF3D7_0807300	ras-related protein Rab-18	2.71778	2.0999	2.48598	1.99826	316.508	-0.0492981	0.86004	2498.81	-0.174827	0.0688031
PF3D7_0807400	coenzyme Q-binding protein COQ10 homolog, mitochondrial	2.51822	0.6833	0	0.462105	20.2155	2.03773	0.205039	309.119	-0.668771	0.0112432
PF3D7_0807500	proteasome subunit alpha type-6, putative	0.435656	0.543038	0.499862	0.385357	1209.89	0.0455046	0.840762	21426.8	-0.0358092	0.6405
PF3D7_0807600	conserved Plasmodium protein, unknown function	1.26914	0.989129	0.799781	1.02618	890.878	0.155248	0.470128	11534.4	0.0120707	0.874894
PF3D7_0807700	serine protease DegP	0	0.069798	0.178323	0.505559	87.2947	-3.06012	0.0154344	1978.25	1.0911	9.0149e-24
PF3D7_0807800	26S proteasome regulatory subunit RPN10, putative	0.277824	0.451852	0.235522	0.314779	607.136	0.339197	0.298768	11936.4	-0.248955	0.000419594
PF3D7_0807900	tyrosine--tRNA ligase	1.62469	1.40808	1.60934	1.34662	901.889	-0.10009	0.619328	9443.03	-0.137461	0.0819068
PF3D7_0808000	conserved Plasmodium protein, unknown function	0.696189	1.27865	0	1.74478	30.7072	0.193969	0.848942	423.726	0.249719	0.202356
PF3D7_0808100	AP-3 complex subunit delta, putative	1.54938	2.18967	1.4377	1.26266	218.349	0.394225	0.263662	2206.98	-0.0884394	0.378112
PF3D7_0808200	plasmepsin X	2.86734	3.77062	1.67917	4.20122	108.662	-0.000644699	0.998843	694.949	-0.0786532	0.624015
PF3D7_0808300	ubiquitin regulatory protein, putative	1.03277	1.18445	1.35911	1.43409	445.007	-0.451054	0.0862601	5151.83	0.00769096	0.927236
PF3D7_0808400	coatomer subunit epsilon, putative	1.19915	1.80621	0	0.558743	45.5129	2.25582	0.042408	644.229	-0.230764	0.173008
PF3D7_0809200	asparagine-rich antigen Pfa55-14	3.49752	3.30764	1.2494	3.1012	127.148	0.540744	0.222968	895.196	-0.00773712	0.960684
PF3D7_0809400	conserved protein, unknown function	0.277686	0.196566	0	0	78.6686	3.20061	0.0394858	1813.11	0.0792578	0.487589
PF3D7_0809500	histone acetyltransferase subunit NuA4, putative	0.864094	1.28661	1.64021	1.68102	83.4498	-0.700823	0.207551	918.287	0.00980691	0.944828
PF3D7_0809600	peptidase family C50, putative	2.38062	2.06161	1.27572	1.534	419.527	0.523888	0.0560117	3904.21	0.179472	0.0494035
PF3D7_0809700	RuvB-like helicase 1	0	0	0	0.577026	24.6084	-3.60877	0.0772834	578.908	1.24557	9.07851e-14
PF3D7_0809800	conserved Plasmodium protein, unknown function	0	2.86986	11.3904	11.3038	8.24445	-2.48056	0.146207	27.9006	-0.0493823	0.945746
PF3D7_0809900	JmjC domain-containing protein, putative	6.69993	3.56051	4.04221	4.10303	421.208	0.127818	0.633178	2005.26	0.134715	0.25966
PF3D7_0810000	acyl-CoA binding protein, putative	0.50615	0.461735	0.382655	0.625671	172.551	-0.239198	0.636328	2985.87	-0.173496	0.0672809
PF3D7_0810100	apicoplast ribosomal protein L33 precursor, putative	0	0.102252	0	0.202969	40.6218	-1.02584	0.60332	967.527	0.0807731	0.57078
PF3D7_0810200	ABC1 family, putative	1.20188	1.47593	0.548934	1.27321	209.638	0.4587	0.241706	2580.16	0.0161763	0.87635
PF3D7_0810300	protein phosphatase PPM5, putative	0.75922	0.778623	0.967019	1.1736	444.515	-0.600655	0.0327016	6023.83	-0.000588345	0.994421
PF3D7_0810400	aquaporin, putative	0.482417	1.42543	0.678335	1.31205	50.2827	-0.0175589	0.98149	666.704	0.0411022	0.794334
PF3D7_0810500	protein phosphatase PPM7, putative	0.510709	0.550757	0.5981	0.561749	364.945	-0.252682	0.466982	6077.47	-0.158373	0.0602041
PF3D7_0810600	ATP-dependent RNA helicase DBP1, putative	0.476521	0.444878	0.449352	0.366527	1620.58	0.0502376	0.800612	29268	-0.0355545	0.593935
PF3D7_0810700	conserved Plasmodium protein, unknown function	0.696189	0.176426	0	0	28.2209	2.61324	0.123097	625.669	-0.549222	0.00282348
PF3D7_0810800	hydroxymethyldihydropterin pyrophosphokinase-dihydropteroate synthase	3.15463	2.315	2.02837	2.03234	637.235	0.274063	0.215896	4980.49	0.0138579	0.877979
PF3D7_0810900	conserved Plasmodium protein, unknown function	0.351426	0.731692	0	1.05567	52.9685	-0.182318	0.83127	892.474	-0.108785	0.45745
PF3D7_0811000	cullin-1, putative	1.86307	2.06105	2.24863	1.92208	287.749	-0.203607	0.495758	2477.38	-0.364581	0.000413316
PF3D7_0811100	mitochondrial carrier protein, putative	0.65384	1.05711	0.551703	1.08316	55.829	0.0596169	0.93713	793.619	-0.0319181	0.83359
PF3D7_0811200	ER membrane protein complex subunit 1, putative	3.26575	2.56577	2.34772	1.79791	335.433	0.347576	0.223868	2518.38	0.152815	0.132039
PF3D7_0811300	CCR4-associated factor 1	0.199238	0.303194	0.283862	0.304308	1189.32	-0.273599	0.29463	24144.8	0.170398	0.0235753
PF3D7_0811400	conserved protein, unknown function	0.382725	0.361018	0.328594	0.256086	1094.95	0.227753	0.365598	21277.4	-0.0754694	0.259103
PF3D7_0811500	histone-arginine methyltransferase CARM1, putative	4.93077	3.67274	3.61599	3.83717	181.039	0.0567645	0.879646	964.377	-0.00421428	0.980273
PF3D7_0811600	conserved protein, unknown function	23.2857	24.2104	22.8384	22.9543	646.416	-0.0595144	0.75895	705.403	0.170419	0.260166
PF3D7_0811700	conserved Plasmodium protein, unknown function	3.86568	0	0	0	2.60417	-0.409993	0.850251	28.8828	0.924781	0.181957
PF3D7_0811800	conserved Plasmodium protein, unknown function	1.417	1.9956	0.576728	1.65318	33.0713	0.537855	0.547673	365.196	-0.186096	0.35941
PF3D7_0811900	RNA-binding protein, putative	0.823797	0.524518	0.593249	0.569571	237.248	0.0229348	0.956438	3790.67	0.0156146	0.864994
PF3D7_0812000	conserved protein, unknown function	0.637293	2.09063	0.862363	0.32085	40.6365	1.34526	0.160921	550.022	-0.212213	0.22612
PF3D7_0812100	proteasome activator complex subunit 4, putative	1.92668	1.23879	1.06355	1.35059	560.622	0.213574	0.395974	6167.28	-0.0421137	0.6314
PF3D7_0812200	trypsin-like serine protease, putative	1.02295	1.06878	1.40046	1.05164	70.0597	-0.314601	0.61905	854.597	-0.168534	0.254811
PF3D7_0812220	GTPase, putative	0.169138	0.057359	0	0.201853	80.8308	-0.274213	0.83684	1871.68	-0.104876	0.359162
PF3D7_0812300	sporozoite surface protein 3, putative	0	0.506446	0	20.9928	8.61909	-5.23064	0.00331535	96.3132	3.29039	3.43962e-14
PF3D7_0812400	karyopherin alpha	0.728152	0.746415	0.857783	0.75471	2065.03	-0.245012	0.126769	30353.1	0.131209	0.0509167
PF3D7_0812500	RNA-binding protein, putative	1.01153	0.777202	0.886842	0.644456	793.032	0.0725211	0.763606	11262.3	0.0955497	0.248562
PF3D7_0812600	ubiquitin-conjugating enzyme E2, putative	2.7688	2.72585	1.94207	1.31021	273.293	0.636156	0.0443803	2309.62	-0.356522	0.000865683
PF3D7_0812700	U1 small nuclear ribonucleoprotein C, putative	0.108651	0.489737	0.236547	0	141.618	1.58448	0.0842633	3040.33	-0.0595519	0.53045
PF3D7_0812800	conserved protein, unknown function	2.77162	4.42778	1.05957	1.53606	29.0237	1.31943	0.175692	229.612	-0.176963	0.496487
PF3D7_0812900	conserved Plasmodium protein, unknown function	5.15424	6.1497	3.59696	14.3755	15.9737	-0.670048	0.530366	54.4849	0.0301802	0.953704
PF3D7_0813000	conserved protein, unknown function	0.863368	0.99394	0.404392	0.780262	184.522	0.564833	0.219029	2744.34	-0.0155628	0.878078
PF3D7_0813100	conserved Plasmodium protein, unknown function	3.89363	2.7224	3.75269	5.3831	122.943	-0.63115	0.1385	640.485	-0.576794	0.00095028
PF3D7_0813200	CS domain protein, putative	0.830837	0.8903	1.0925	0.864208	580.519	-0.288363	0.245655	7875.37	-0.00303639	0.968147
PF3D7_0813300	conserved protein, unknown function	0.574577	0.558125	0.541668	0.610866	1394.23	-0.158281	0.425863	23052.3	0.23329	0.000812718
PF3D7_0813400	conserved protein, unknown function	0.857948	0.829005	0.785324	0.715844	1282.8	0.0437214	0.815885	18587.7	0.030453	0.65254
PF3D7_0813500	PUB domain-containing protein, putative	0.255916	0.571284	0.308021	0.301331	154.646	0.412237	0.505205	2952.37	0.0720032	0.47691
PF3D7_0813600	translation initiation factor SUI1, putative	0.407761	0.412069	0.371658	0.392825	428.316	-0.0356744	0.920704	7942.87	-0.116325	0.138493
PF3D7_0813700	ABC transporter F family member 1	0.133179	0.244359	0.139795	0.356327	158.036	-0.408074	0.56353	3361.26	0.21529	0.031954
PF3D7_0813800	GDP-mannose 4,6-dehydratase	1.9265	1.39993	0	0.418262	25.8473	2.54034	0.0992583	370.58	-0.501132	0.0237622
PF3D7_0813900	40S ribosomal protein S16, putative	0.275064	0.309626	0.288454	0.307747	1220.28	-0.158716	0.536209	24348.2	0.168334	0.0318341
PF3D7_0814000	60S ribosomal protein L13-2, putative	0.334855	0.356499	0.429567	0.412027	2121.96	-0.40614	0.0301587	39719.7	0.131922	0.0586515
PF3D7_0814100	conserved Plasmodium protein, unknown function	5.59604	7.56886	6.43221	4.76592	35.3019	0.152079	0.832988	133.935	-0.538969	0.101384
PF3D7_0814200	DNA/RNA-binding protein Alba 1	0.462871	0.421688	0.595935	0.501403	3802.37	-0.439625	0.00391782	65869.5	0.0891209	0.175809
PF3D7_0814300	AAA family ATPase, putative	1.27021	0.927496	0.949198	0.929667	173.609	0.0608439	0.887439	2249.36	0.0493897	0.637344
PF3D7_0814400	phospholipase DDHD1, putative	0.745665	1.58264	1.4238	1.47539	57.8615	-0.348262	0.598448	654.081	-0.0951827	0.545769
PF3D7_0814500	conserved protein, unknown function	6.57743	11.5898	0	16.4495	22.9989	-0.0659181	0.939822	64.0835	0.0969978	0.834622
PF3D7_0814600	conserved protein, unknown function	0	0	0	17.6339	4.67601	-3.06495	0.111248	17.9373	-0.28999	0.739225
PF3D7_0814700	conserved Plasmodium protein, unknown function	0	0	0	0	0.199074	-0.862867	0.824471	5.10088	-0.0646834	0.968675
PF3D7_0814900	superoxide dismutase [Fe]	0.677746	0.59784	0.582726	0.557059	872.76	0.0189945	0.936593	14132.7	0.0691179	0.356608
PF3D7_0815000	selenoprotein	0.925217	0.547385	0.699409	0.629783	158.111	-0.0585819	0.905276	2425.71	-0.0546058	0.60712
PF3D7_0815100	heptatricopeptide repeat and RAP domain-containing protein, putative	2.16821	1.0095	1.19724	0.716826	52.5169	0.491628	0.527315	607.19	0.134445	0.41616
PF3D7_0815200	importin subunit beta, putative	1.73412	1.84687	1.42114	1.36802	895.943	0.237602	0.219847	9152.11	-0.454899	2.81425e-09
PF3D7_0815300	FAD-dependent monooxygenase, putative	0.347477	0.392013	0	0.41747	109.432	0.684808	0.38392	2220.32	-0.388866	0.000155917
PF3D7_0815400	ATP synthase-associated protein, putative	0.513174	0.0387644	0.537951	0.411751	142.044	-1.21834	0.0638111	2655.85	-0.153332	0.137708
PF3D7_0815500	conserved Plasmodium protein, unknown function	1.94038	2.07961	1.88345	1.74304	446.23	0.0453727	0.85218	4025.76	-0.231307	0.00634362
PF3D7_0815600	eukaryotic translation initiation factor 3 subunit G, putative	0.566143	0.645479	0.454824	0.562654	741.536	0.121103	0.642672	12367.1	0.103907	0.173278
PF3D7_0815700	ubiquitin	0	13.2455	5.06239	4.59217	7.43722	-0.192195	0.903825	35.7214	-0.80095	0.229757
PF3D7_0815800	vacuolar protein sorting-associated protein 9, putative	1.77085	1.73014	1.518	2.31305	783.907	-0.236676	0.261297	7309.71	0.215066	0.0154738
PF3D7_0815900	dihydrolipoyl dehydrogenase, apicoplast	1.44583	1.63473	0	1.79938	42.5206	0.532793	0.532087	494.65	0.308292	0.0815436
PF3D7_0816000	ribosome assembly protein RRB1, putative	1.26226	1.30082	0.491818	1.21821	237.778	0.436961	0.242574	3000.41	0.138681	0.132377
PF3D7_0816100	phosphopantothenoylcysteine decarboxylase, putative	0.476935	0.92976	0.426805	0.978213	72.7835	-0.0821609	0.903852	1103.92	-0.189207	0.156887
PF3D7_0816200	vacuolar protein sorting-associated protein 2, putative	0.708087	0.770886	1.06369	0.717993	172.638	-0.361241	0.413964	2473.84	-0.0227121	0.818214
PF3D7_0816300	conserved Plasmodium protein, unknown function	0.417318	0.497664	0	0	20.0582	2.33946	0.167819	431.528	-0.284297	0.12883
PF3D7_0816400	EF-hand calcium-binding domain-containing protein, putative	0.357163	0.872706	0.815805	0.846699	213.59	-0.473149	0.252025	3212.23	-0.161045	0.117896
PF3D7_0816500	small heat shock protein HSP20, putative	48.9653	0	0	0	3.17959	0.832301	0.682944	5.84123	0.711242	0.631694
PF3D7_0816600	chaperone protein ClpB1	0.666827	0.922567	0.63184	0.714245	779.927	0.144439	0.550011	11708.6	0.291192	9.93057e-05
PF3D7_0816700	trafficking protein particle complex subunit 2-like protein, putative	2.33787	2.94849	2.7613	1.83381	61.9028	0.2039	0.738776	472.986	-0.109771	0.590885
PF3D7_0816800	meiotic recombination protein DMC1, putative	0	0	0	0	0.732763	-0.863292	0.741146	18.7813	-0.0596902	0.943285
PF3D7_0816900	adenylate kinase 2	0	0	0	0	0.370859	-1.79451	0.562812	9.4976	0.872664	0.458713
PF3D7_0817000	NEDD8-activating enzyme E1 catalytic subunit, putative	2.68712	0.506446	0	0	13.0002	2.65218	0.110648	197.321	-0.161146	0.556151
PF3D7_0817100	tRNA modification GTPase, putative	0.445139	0.600868	0.241919	0.473013	56.4097	0.489456	0.615272	1013.95	0.277568	0.0403361
PF3D7_0817200	conserved protein, unknown function	0.526509	0.517092	0.444864	0.422673	57.9685	0.180829	0.840306	1017.76	0.0201326	0.890455
PF3D7_0817300	conserved Plasmodium protein, unknown function	5.7139	5.0949	5.27276	5.41258	1319.18	-0.106102	0.525464	5476.96	0.181878	0.046389
PF3D7_0817400	phosphatase, putative	0	0.152113	0.473366	0.205619	38.9784	-1.85978	0.246827	808.168	-0.669273	3.55064e-06
PF3D7_0817500	histidine triad nucleotide-binding protein 1	0.300678	0.296139	0.415252	0.343927	1571.32	-0.478557	0.0374849	30342.3	0.0735278	0.380833
PF3D7_0817600	conserved protein, unknown function	0.606069	0.599971	0.420406	0.641833	128.733	0.0251594	0.964517	2134.71	-0.128711	0.216694
PF3D7_0817700	rhoptry neck protein 5	3.31942	3.32332	5.91926	5.20427	670.733	-0.873724	1.43773e-05	3234.77	0.0532065	0.575714
PF3D7_0817800	conserved Plasmodium protein, unknown function	0.252616	0.858383	0.412321	0.387615	152.511	0.461722	0.404928	2708.29	-0.315832	0.00297102
PF3D7_0817900	high mobility group protein B2	0.570414	0.680091	0.803567	0.59569	693.819	-0.255312	0.310073	10850.7	0.0289055	0.703412
PF3D7_0818000	U4/U6.U5 small nuclear ribonucleoprotein, putative	3.23395	2.61754	3.49114	3.74977	607.51	-0.446066	0.0397625	3763.56	0.190495	0.0508519
PF3D7_0818100	zinc finger protein, putative	5.14001	4.81396	6.15909	7.91693	139.11	-0.659069	0.0798038	527.039	0.188478	0.281441
PF3D7_0818200	14-3-3 protein	0.683927	0.594888	0.879226	0.759559	3732.88	-0.487356	0.00271635	56102.4	0.0953131	0.191354
PF3D7_0818300	dynactin subunit 6, putative	3.86568	0	0	0	2.43746	-1.9916	0.385601	24.585	2.51901	0.00457459
PF3D7_0818400	rRNA-processing protein FCF1, putative	0.181892	0.29521	0.122231	0.0930648	196.868	1.13793	0.159745	4321.67	0.138286	0.145111
PF3D7_0818500	zinc finger protein, putative	0.725517	0.809124	0.703899	0.258168	237.228	0.641293	0.143344	3814.43	0.00233729	0.979215
PF3D7_0818600	BEM46-like protein, putative	0.253051	0.123701	0.159399	0	87.8225	1.11515	0.465549	1971.29	0.725941	8.4146e-12
PF3D7_0818700	DNA helicase, putative	1.70363	1.6411	1.47956	2.27767	655.938	-0.276918	0.218385	6253.78	0.296833	0.00102664
PF3D7_0818800	U3 small nucleolar ribonucleoprotein protein IMP4, putative	3.70805	3.53127	1.40189	1.5596	84.0793	1.14495	0.0397818	650.184	-0.345536	0.036161
PF3D7_0818900	heat shock protein 70	0.506001	0.468388	0.577812	0.490828	9594.63	-0.253962	0.051726	164865	0.212786	0.00101575
PF3D7_0819000	conserved Plasmodium protein, unknown function	0.87032	0.886767	0.765739	0.655466	479.307	0.205045	0.476345	6952.91	0.0655333	0.424841
PF3D7_0819100	BRIX domain, putative	1.07447	0.904684	0.959189	1.20122	96.312	-0.27823	0.618346	1231.84	-0.140621	0.314909
PF3D7_0819200	perforin-like protein 5	0	0	0	0	9.18601	-1.33879	0.522782	235.363	0.416575	0.107082
PF3D7_0819300	conserved Plasmodium protein, unknown function	2.57712	1.45925	0	1.36064	12.392	1.37166	0.403678	146.189	-0.333747	0.286771
PF3D7_0819400	perforin-like protein 4	0	4.0998	0	NA	1.43217	-3.45651	0.164988	14.2128	3.93354	0.00150042
PF3D7_0819500	conserved protein, unknown function	0.710378	0.469443	0.495383	0.421192	177.065	0.180279	0.726485	3011.28	0.13006	0.155283
PF3D7_0819600	conserved protein, unknown function	0.57869	0.772563	0.856189	0.704123	375.938	-0.26723	0.395731	5642.16	-0.143967	0.0776779
PF3D7_0819700	conserved Plasmodium protein, unknown function	3.86568	3.5039	0	1.5896	48.5055	1.99739	0.0287665	397.822	0.0403353	0.835935
PF3D7_0819800	conserved Plasmodium protein, unknown function	0.502638	0.282977	0.207727	0.456837	61.3961	0.0571215	0.954623	1171.12	0.395083	0.00558252
PF3D7_0819900	U6 snRNA-associated Sm-like protein LSm3, putative	0.929068	0.903735	1.29314	0.729881	135.908	-0.203681	0.676365	1808.68	-0.34987	0.00526346
PF3D7_0820000	Snf2-related CBP activator, putative	0.518355	0.564321	0.455805	0.401379	610.772	0.244855	0.417504	10643	0.249227	0.00237417
PF3D7_0820100	RNA-binding protein, putative	0	0.155128	0	0	82.4416	2.23712	0.182002	2046.01	-0.184163	0.0759273
PF3D7_0820200	phosphatidylglycerophosphate synthase	0.40593	0.429973	0.764766	0.406901	201.731	-0.527632	0.268389	3480.34	0.02974	0.779026
PF3D7_0820300	conserved Plasmodium protein, unknown function	0.760556	0.890155	0.420568	0.880096	183.734	0.222424	0.625282	2762.13	0.0953946	0.340388
PF3D7_0820400	conserved Plasmodium protein, unknown function	1.78597	2.23046	0	0.716437	44.0849	2.26355	0.0176702	602.055	-1.01216	9.94158e-09
PF3D7_0820500	protein transport protein YIF1, putative	1.56559	1.63351	1.40265	1.03876	279.65	0.287345	0.374726	3039.52	-0.0228694	0.806659
PF3D7_0820600	conserved protein, unknown function	0.678503	0	0	0	19.9142	1.47013	0.413171	434.664	0.0122999	0.949394
PF3D7_0820700	2-oxoglutarate dehydrogenase E1 component	0.691058	0.8804	0.478575	0.517464	850.944	0.558055	0.0216726	13510.5	0.0288863	0.693091
PF3D7_0820800	conserved Plasmodium protein, unknown function	0.855151	0.73297	0.546192	0.121513	102.449	1.15894	0.114169	1706.37	0.0115496	0.914939
PF3D7_0820900	conserved Plasmodium protein, unknown function	1.53131	1.81439	0.912098	0.640023	137.613	1.04563	0.0365319	1633.94	-0.113284	0.348908
PF3D7_0821000	conserved Plasmodium protein, unknown function	1.67268	1.81938	2.04273	1.86776	735.838	-0.282071	0.165318	6728.85	-0.21381	0.00749473
PF3D7_0821100	protein kinase 1	0.55111	0.356627	0.236837	0.111017	177.826	1.20808	0.0743488	3535.22	-0.233634	0.00954412
PF3D7_0821200	conserved protein, unknown function	1.32938	0.893852	0.857225	0.798396	210.53	0.241569	0.548124	2800.89	-0.105966	0.291723
PF3D7_0821300	ATP-dependent RNA helicase DHX36, putative	0.705969	1.06673	0.809742	1.05298	212.452	-0.155653	0.687955	2902.56	-0.000906993	0.992223
PF3D7_0821400	conserved Plasmodium protein, unknown function	0.481913	0.780325	0.428862	0.486826	216.894	0.383439	0.398111	3665.06	-0.108334	0.23338
PF3D7_0821500	ribosomal RNA small subunit methyltransferase NEP1, putative	0.771107	0.826255	0.896292	0.650218	36.9757	0.0283613	0.976332	540.056	-0.192505	0.34353
PF3D7_0821600	polyribonucleotide 5'-hydroxyl-kinase Clp1, putative	0.838075	0.699124	0.839545	0.624913	243.04	-0.0596552	0.878199	3614.25	5.48908e-05	0.999516
PF3D7_0821700	60S ribosomal protein L22, putative	0.604341	0.627826	0.716505	0.477529	701.118	-0.0438335	0.866529	11354.7	0.0864329	0.269759
PF3D7_0821800	protein transport protein SEC61 subunit beta, putative	0.806412	0.763005	1.04539	0.588484	357.982	-0.165817	0.60389	5166.98	-0.169352	0.0412237
PF3D7_0821900	conserved protein, unknown function	0.411935	0.106752	0.303518	0.164803	103.706	-0.13444	0.876083	2145.59	-0.342262	0.00115279
PF3D7_0822000	ribosomal protein L4, mitochondrial, putative	0.233261	0.490037	0.844252	0.641934	160.378	-1.06356	0.0381677	2668.98	0.00755115	0.939713
PF3D7_0822100	mediator of RNA polymerase II transcription subunit 7, putative	0	0.656218	0	0.187755	40.8887	1.83337	0.244735	885.308	-0.489465	0.000588425
PF3D7_0822200	phosphorylated CTD interacting factor 1 WW domain-containing protein, putative	0	0	0	1.2668	7.35817	-2.15404	0.302371	137.678	-0.207788	0.522301
PF3D7_0822300	small nuclear ribonucleoprotein G, putative	1.39823	0.864518	1.83798	1.19041	174.99	-0.593549	0.139321	1963.04	-0.0350989	0.741299
PF3D7_0822400	conserved Plasmodium protein, unknown function	0	0	0	0	20.0829	-1.54139	0.455612	514.41	0.618275	0.000552204
PF3D7_0822500	dynein light chain 1	0	0	0	0	3.0856	-0.505737	0.819826	79.0736	-0.418638	0.370207
PF3D7_0822600	protein transport protein SEC23	1.8362	2.143	1.70172	1.74071	1023.29	0.084804	0.651269	9468.52	-0.62278	3.73096e-14
PF3D7_0822700	thrombospondin-related protein 1, putative	4.24555	2.93206	0.813598	0.706487	41.5955	2.06469	0.0593745	330.782	0.368811	0.0800262
PF3D7_0822800	U5 small nuclear ribonucleoprotein 40 kDa protein, putative	0.826032	0.99658	1.02599	1.72127	176.961	-0.711761	0.075875	2167.07	0.172576	0.0869951
PF3D7_0822900	conserved Plasmodium protein, unknown function	5.59053	5.11866	8.71091	11.1005	282.346	-0.994326	0.000437627	869.249	0.0829731	0.585736
PF3D7_0823000	serine/threonine protein kinase VPS15, putative	0.921766	0.976609	0.886842	0.756728	141.559	0.0992148	0.837544	1956.64	-0.0680059	0.532026
PF3D7_0823100	RWD domain-containing protein, putative	0.7239	0.543835	0.339673	0.27026	181.398	0.89944	0.101898	3249.48	-0.327253	0.00052845
PF3D7_0823200	RNA-binding protein, putative	0.604186	0.834824	0.527943	0.448671	888.949	0.454948	0.0602673	14638.6	-0.625846	1.24108e-14
PF3D7_0823300	histone acetyltransferase GCN5	1.40617	1.17586	1.28658	1.40494	1074.41	-0.200918	0.296161	12133.7	0.197509	0.00981325
PF3D7_0823400	alpha/beta hydrolase, putative	0	0	0	0	1.52468	-1.73687	0.461402	39.0642	0.816199	0.191087
PF3D7_0823500	inner membrane complex protein 1i, putative	0.245235	0.582713	0	2.29608	21.8113	-1.44883	0.362456	379.481	2.7946	2.73247e-38
PF3D7_0823600	lipoate-protein ligase B	0.238081	0.141372	0	0	17.8275	-1.18961	0.509239	395.655	2.66258	1.18665e-35
PF3D7_0823700	mitochondrial import receptor subunit TOM7, putative	58.7584	26.0896	33.8457	13.5229	94.4713	0.712461	0.157757	89.9901	-1.02433	0.0224791
PF3D7_0823800	DnaJ protein, putative	3.32807	4.28922	3.6394	4.16191	522.558	-0.145973	0.517957	2851.38	0.134557	0.186709
PF3D7_0823900	dicarboxylate/tricarboxylate carrier	0.602625	0.697389	0.321942	0.628346	379.234	0.276181	0.435519	6293.85	0.0585079	0.512795
PF3D7_0824000	conserved Plasmodium protein, unknown function	0.519067	0.289885	1.63205	0	18.9155	-1.12941	0.445224	306.372	0.161448	0.461139
PF3D7_0824100	exonuclease, putative	0.263727	0.982829	0	0	54.8807	4.04079	0.00788682	1106.26	0.00375841	0.978741
PF3D7_0824200	conserved Plasmodium protein, unknown function	1.69691	1.15608	0.737838	1.11458	251.445	0.427187	0.230475	3045.5	-0.0967423	0.29679
PF3D7_0824300	GTP-binding protein Obg2, putative	0.186535	0.160228	0.213653	0.211336	89.0797	-0.429239	0.663186	1920.74	-0.216263	0.0534311
PF3D7_0824400	nucleoside transporter 2	1.88635	2.04209	1.7158	1.6881	557.119	0.0976347	0.668277	5158	0.116772	0.149321
PF3D7_0824500	conserved protein, unknown function	0.572074	0.463236	0.073506	0.290337	156.671	1.26494	0.0642412	3048.41	-0.291257	0.00606289
PF3D7_0824600	Fe-S cluster assembly protein DRE2, putative	0.875125	0.462171	0.316766	1.3199	97.4652	-0.60633	0.31005	1448.88	-0.1308	0.284656
PF3D7_0824700	lipase maturation factor, putative	0.74516	0.903216	1.23547	1.19376	232.356	-0.666129	0.0677814	3006.6	0.122947	0.191653
PF3D7_0824800	conserved Plasmodium membrane protein, unknown function	1.25875	1.40721	0.998912	1.21655	235.91	0.191672	0.597985	2778.73	0.027342	0.799355
PF3D7_0824900	conserved Plasmodium protein, unknown function	2.35588	2.06682	1.24663	1.72206	142.748	0.448143	0.311219	1323.76	0.0274962	0.844898
PF3D7_0825000	conserved Plasmodium protein, unknown function	1.66888	1.18896	1.48154	1.70831	437.356	-0.317037	0.244527	4585.09	0.199553	0.0441847
PF3D7_0825100	ankyrin-repeat protein, putative	0	0	NA	NA	0.109847	-6.01846	0.310837	2.81237	5.09866	0.0564958
PF3D7_0825200	translation initiation factor IF-3	0.0963252	0.108913	0.254178	0.10065	81.4076	-0.806539	0.49905	1835.11	-0.161732	0.148443
PF3D7_0825300	SAYSvFN domain-containing protein, putative	0.420905	0	1.45926	0.320384	30.6072	-2.71108	0.0845292	518.794	-0.230332	0.297673
PF3D7_0825400	ATP synthase-associated protein, putative	0.116307	0.797855	0.173899	0.129967	70.5311	1.7019	0.129533	1413.05	-0.0968852	0.441009
PF3D7_0825500	protein KRI1, putative	0.71352	0.771346	0.361121	0.273072	228.823	1.16068	0.021787	3887.73	0.0510199	0.612468
PF3D7_0825600	cytochrome c oxidase assembly factor 5, putative	0.238081	0.325504	0	0	31.1352	2.36739	0.160809	715.46	-0.312226	0.0452498
PF3D7_0825700	crystalloid-specific PH domain-containing protein, putative	0	0	0	0	0.31006	-1.04778	0.765535	7.93103	0.121923	0.931854
PF3D7_0825800	conserved protein, unknown function	3.46998	0.812225	0	3.7046	14.2421	-0.00263102	0.998404	127.176	0.0575708	0.865432
PF3D7_0825900	conserved Plasmodium protein, unknown function	0	1.65569	5.46738	0	5.24414	-1.35444	0.509978	52.8702	0.402386	0.427313
PF3D7_0826000	conserved Plasmodium protein, unknown function	0.640767	0.257002	0	0.241164	49.236	1.61131	0.294057	992.207	0.233055	0.102771
PF3D7_0826100	HECT-like E3 ubiquitin ligase, putative	3.05184	2.97711	2.71178	3.65541	3023.54	-0.203018	0.152369	19537	0.369315	2.36879e-07
PF3D7_0826200	alpha/beta hydrolase, putative	4.02455	2.54721	2.90818	8.62528	42.9515	-1.00225	0.14661	201.678	-0.372698	0.171865
PF3D7_0826300	SPRY domain, putative	0.427686	0.332687	0.323295	0.292825	284.319	0.142127	0.761353	5471.49	0.0743725	0.384887
PF3D7_0826400	dehydrodolichyl diphosphate synthetase, putative	0.398524	0.687196	0.540468	0.955344	136.243	-0.549033	0.287169	2133.12	-0.173519	0.0963103
PF3D7_0826500	ubiquitin conjugation factor E4 B, putative	1.57538	1.6381	1.24474	1.48251	873.932	0.114545	0.569071	9222.76	0.0536845	0.493999
PF3D7_0826600	SNARE protein, putative	0.15479	0.601228	0	0	44.4576	3.23201	0.0409214	989.375	-0.18341	0.226662
PF3D7_0826700	receptor for activated c kinase	0.504487	0.476818	0.513385	0.469296	2427.75	-0.132512	0.445159	42215.4	0.0836885	0.238345
PF3D7_0826900	conserved Plasmodium protein, unknown function	0.444405	0.558339	0.199685	0.309584	233.617	0.896969	0.0823081	4418.72	-0.157092	0.0722787
PF3D7_0827000	ATP-dependent RNA helicase DBP10, putative	1.14396	1.02642	0.834629	0.857478	647.801	0.235461	0.341535	8597.43	0.151525	0.0660632
PF3D7_0827100	translation initiation factor IF-2, putative	1.02248	1.19011	0.733329	1.03336	212.607	0.231949	0.556335	2788.61	0.0665918	0.501095
PF3D7_0827200	conserved Plasmodium protein, unknown function	0	0	0	0	3.74102	-2.41009	0.264862	95.737	1.48726	0.000120647
PF3D7_0827300	conserved Plasmodium protein, unknown function	1.04506	1.26096	0.926104	1.22867	213.022	0.0347138	0.927345	2632.95	-0.00771942	0.942124
PF3D7_0827400	conserved Plasmodium protein, unknown function	1.98508	0	5.57896	0	6.20536	-2.42341	0.239224	62.0772	1.48698	0.00332259
PF3D7_0827500	ribosomal protein L21, apicoplast, putative	0.602959	0.487519	0.527852	0.892405	257.638	-0.575419	0.142468	4099.96	0.0280924	0.748716
PF3D7_0827600	conserved Plasmodium protein, unknown function	0.506392	0.410158	0.408776	0.314143	385.241	0.194142	0.623614	7055.9	0.282001	0.00183949
PF3D7_0827700	magnesium transporter, putative	0	0	0	NA	0.0841322	-4.05859	0.497036	2.14497	3.12922	0.267664
PF3D7_0827800	SET domain protein, putative	1.19782	1.23392	1.2397	1.91673	684.751	-0.483902	0.0318689	7480.32	-0.040094	0.645693
PF3D7_0827900	protein disulfide isomerase	0.772194	0.660518	0.982952	0.895594	4312.41	-0.520079	0.000736588	61480.9	0.13986	0.0534317
PF3D7_0828000	rhomboid protease ROM3	0	0	0	0	9.59716	-0.90091	0.666389	245.957	-0.0219893	0.928474
PF3D7_0828100	conserved Plasmodium protein, unknown function	2.64677	1.71762	1.58628	2.09043	96.6517	0.0471821	0.92527	851.503	-0.108371	0.480716
PF3D7_0828200	leucine--tRNA ligase, putative	0.14936	0.192973	0.11167	0.0741295	273.63	0.812722	0.271702	6214.46	0.143324	0.101654
PF3D7_0828300	conserved protein, unknown function	0.614456	0.612055	0.513208	0.863611	252.725	-0.3129	0.420376	3973.73	-0.0680386	0.425714
PF3D7_0828400	mitochondrial inner membrane protein OXA1, putative	0.278476	0.732285	0.470785	0.547977	73.442	-0.0963952	0.899067	1269.11	-0.514147	0.000161536
PF3D7_0828500	translation initiation factor eIF-2B subunit alpha, putative	0.568874	0.587184	0.451104	0.653	160.33	-0.0743511	0.883069	2656.06	-0.056404	0.567606
PF3D7_0828600	folate transporter 1	2.98569	1.41916	2.92895	2.96368	69.1046	-0.641041	0.271789	496.156	-0.115196	0.559373
PF3D7_0828700	conserved protein, unknown function	9.181	4.35928	3.00405	0	18.0315	1.9987	0.193029	86.3076	0.374015	0.351676
PF3D7_0828800	GPI-anchored micronemal antigen	5.13922	4.56933	1.88965	3.14891	68.2466	0.781176	0.181236	385.916	0.0379079	0.848065
PF3D7_0828900	conserved protein, unknown function	1.47528	2.02496	1.40993	1.10642	144.056	0.393826	0.36996	1521.59	-0.11002	0.362527
PF3D7_0829000	conserved Plasmodium membrane protein, unknown function	2.3969	2.69265	1.56577	2.19874	360.835	0.332155	0.220141	2979.6	-0.149947	0.119826
PF3D7_0829100	coiled-coil domain-containing protein 124, putative	0.410854	0.274258	0.646699	0.276023	271.678	-0.579249	0.194418	4995.99	-0.0770972	0.376166
PF3D7_0829200	prohibitin 1, putative	0.766874	0.619013	1.06633	0.849652	375.706	-0.619428	0.0497576	5375.29	0.231762	0.00790459
PF3D7_0829300	U6 snRNA-associated Sm-like protein LSm8, putative	0.487155	0.530117	0.341427	0.626341	241.153	-0.0831681	0.847942	4178.17	-0.00208145	0.980874
PF3D7_0829400	prolyl 4-hydroxylase subunit alpha, putative	0	0.279759	0.490788	0.301951	67.7358	-1.23982	0.209771	1367.4	-0.0550881	0.646492
PF3D7_0829500	conserved Plasmodium protein, unknown function	2.99788	7.17465	0	0	4.33047	0.70447	0.703018	28.2082	1.34569	0.0671162
PF3D7_0829600	early transcribed membrane protein 8	1.88328	0	2.65407	0	6.87649	-1.07153	0.598808	79.3443	0.132535	0.756073
PF3D7_0830300	sporozoite invasion-associated protein 2	1.38581	4.67912	0	4.35047	16.5074	0.260808	0.811444	120.193	-0.237604	0.491021
PF3D7_0830400	CRA domain-containing protein, putative	0.669448	0.972491	0.812389	0.737633	436.098	0.00531789	0.985806	6327.07	0.115988	0.174854
PF3D7_0830500	sporozoite and liver stage tryptophan-rich protein, putative	2.37568	1.93474	0	1.22458	35.0302	1.72871	0.124469	389.372	0.116842	0.569451
PF3D7_0830600	Plasmodium exported protein (PHISTc), unknown function	3.05125	4.55878	4.68632	4.40848	123.752	-0.309261	0.46418	638.045	0.4839	0.00559756
PF3D7_0830700	Plasmodium exported protein (hyp9), unknown function	0.163855	0.809497	0.297033	0.234827	112.281	0.881119	0.219623	2158.64	-0.445902	0.000107966
PF3D7_0830800	surface-associated interspersed protein 8.2 (SURFIN 8.2)	0.432047	1.34946	0	3.72338	28.8525	-0.990957	0.283664	334.555	0.282362	0.191613
PF3D7_0830900	Plasmodium exported protein, unknown function	0.0972177	0.223191	0.30425	0	73.4728	0.234802	0.847595	1637.21	0.116183	0.296805
PF3D7_0831000	Plasmodium exported protein (PHISTb), unknown function	3.14777	6.07086	3.82334	0	24.2112	1.34755	0.236461	141.987	0.474883	0.133271
PF3D7_0831100	surface-associated interspersed protein 8.1 (SURFIN 8.1)	2.88031	7.17465	0	12.9661	8.61706	-0.817478	0.573509	36.1853	0.435966	0.498961
PF3D7_0831200	DnaJ protein, putative	2.07109	1.8171	1.81484	1.10246	336.757	0.280294	0.353535	3256.5	0.0261682	0.799603
PF3D7_0831300	Plasmodium exported protein, unknown function	0.185756	0.109509	0.0953834	0.304944	201.202	-0.618028	0.380777	4432.03	-0.0235593	0.818265
PF3D7_0831400	Plasmodium exported protein, unknown function	0.540689	0.683132	0.656033	0.446094	734.998	0.111763	0.675715	12062.3	0.233395	0.00510506
PF3D7_0831500	Plasmodium exported protein (PHIST), unknown function	0.437005	0.722735	0.260104	0.257957	160.265	1.1797	0.0639416	2923.73	-0.0133051	0.913427
PF3D7_0831600	cytoadherence linked asexual protein 8	1.55693	1.31756	1.4528	2.31781	199.568	-0.537418	0.134738	1979.36	0.188667	0.0780966
PF3D7_0831700	heat shock protein 70	0.427261	0.483078	0.447132	0.416005	3841.53	-0.0378996	0.803657	68980.4	0.393623	4.5382e-09
PF3D7_0831750	Plasmodium exported protein (PHISTa), unknown function, pseudogene	0	0.827844	0	0	5.12922	0.20193	0.922441	108.969	0.289474	0.427495
PF3D7_0831800	histidine-rich protein II	1.76983	6.58477	1.36004	4.7403	79.8755	0.450611	0.696098	434.37	0.602942	0.00286625
PF3D7_0831900	Plasmodium exported protein (PHIST), unknown function, pseudogene	0.197441	0.212582	0.172147	0	70.0888	1.3151	0.395271	1571.49	0.299526	0.0115429
PF3D7_0832200	Plasmodium exported protein (PHISTa-like), unknown function	1.70687	1.18867	1.48512	1.34772	674.533	-0.134652	0.553449	7260.19	0.151435	0.0561062
PF3D7_0832250	Plasmodium exported protein, unknown function, pseudogene	0	0	0	NA	0.0737996	-3.84699	0.533399	1.88664	2.92079	0.311922
PF3D7_0832300	Plasmodium exported protein (PHISTa-like), unknown function	NA	NA	NA	NA	0	NA	NA	0	NA	NA
PF3D7_0832700	Plasmodium exported protein (PHISTa-like), unknown function, pseudogene	0	NA	NA	NA	0.0215967	-3.6735	0.599415	0.549384	2.74567	0.574755
PF3D7_0901200	Plasmodium exported protein, unknown function, fragment	NA	NA	NA	NA	0	NA	NA	0	NA	NA
PF3D7_0901700	Plasmodium exported protein (hyp5), unknown function	0.0985879	0.491664	0.560757	0.306144	93.7478	-0.358739	0.627857	1774.11	-0.103701	0.400773
PF3D7_0901800	Plasmodium exported protein, unknown function	1.27875	1.4396	0.805041	0.853695	177.845	0.631019	0.155846	2222.32	0.00728331	0.953148
PF3D7_0901900	probable protein, unknown function	0	1.92752	0	0	9.0502	2.60881	0.135092	164.763	-0.574001	0.068958
PF3D7_0902000	serine/threonine protein kinase, FIKK family	0.649503	0.603334	0.486422	0.563744	91.0239	0.124805	0.853807	1500.48	0.100641	0.383446
PF3D7_0902100	serine/threonine protein kinase, FIKK family	1.74876	0.528195	0	0.498697	24.1624	1.65313	0.290846	372.136	-0.0234542	0.910071
PF3D7_0902200	serine/threonine protein kinase, FIKK family	1.26699	1.20978	0.634021	1.42735	178.9	0.148939	0.721053	2201.11	0.117201	0.28366
PF3D7_0902300	serine/threonine protein kinase, FIKK family	0	0	0	0	8.65044	-1.47394	0.484375	221.533	0.549591	0.0561479
PF3D7_0902400	serine/threonine protein kinase, FIKK family	1.74876	2.2908	0.484697	0.740921	46.1277	1.57492	0.090976	524.918	0.0397404	0.823175
PF3D7_0902500	serine/threonine protein kinase, FIKK family	0	2.45988	0	0	5.32334	1.50959	0.422303	91.5395	-0.0618821	0.877425
PF3D7_0902600	serine/threonine protein kinase, FIKK family	0.45905	0.278627	0	0.591742	36.2484	0.058271	0.963513	706.622	-0.0221704	0.88387
PF3D7_0902700	Plasmodium exported protein (PHISTb), unknown function, pseudogene	1.06731	0.643466	0.418251	0.514837	183.005	0.660117	0.184328	2870.73	0.0802132	0.390879
PF3D7_0902800	serine repeat antigen 9	1.71381	1.56696	1.19361	1.25233	1110.19	0.288049	0.105716	12105.3	-0.47719	9.81235e-12
PF3D7_0902900	conserved Plasmodium protein, unknown function	0	0	0	16.9557	2.31503	-2.73365	0.251021	8.36451	0.367604	0.786292
PF3D7_0903000	conserved protein, unknown function	0.919144	1.03315	0.86715	1.09371	161.838	-0.129226	0.766733	2126.19	-0.231404	0.0319843
PF3D7_0903100	protein RER1, putative	2.17624	2.74774	1.83469	1.10905	72.4751	0.716988	0.229025	651.96	-0.160085	0.329152
PF3D7_0903200	ras-related protein RAB7	0.59539	0.574746	0.739692	0.708351	1183.75	-0.446061	0.0357648	18558	0.00239543	0.976174
PF3D7_0903300	conserved protein, unknown function	1.70105	1.36603	1.39335	1.87225	688.737	-0.224409	0.334451	7034.61	0.217331	0.0265786
PF3D7_0903400	ATP-dependent RNA helicase DDX60, putative	3.13231	3.21113	3.2987	3.52276	1377.73	-0.210173	0.196932	8469.34	0.154619	0.0612941
PF3D7_0903500	nucleoporin NUP138, putative	0.682034	0.768972	0.499831	0.625995	399.078	0.260245	0.435199	6306.13	0.221071	0.00747282
PF3D7_0903600	conserved protein, unknown function, unspecified product	0.874854	0.858248	1.67159	1.18084	154.55	-0.830273	0.0585397	1891.66	0.307887	0.00798117
PF3D7_0903700	alpha tubulin 1	2.83434	2.69546	3.05655	2.80889	2081.97	-0.214826	0.192277	14208.1	0.0562709	0.492705
PF3D7_0903800	LCCL domain-containing protein	0	0	0	0	1.21955	-1.81723	0.450663	31.206	0.893453	0.18339
PF3D7_0903900	60S ribosomal protein L32	0.402604	0.448725	0.4751	0.516597	824.406	-0.335782	0.189075	14612.7	0.0366407	0.62409
PF3D7_0904000	GTPase-activating protein, putative	1.06196	0.962904	1.0567	1.26471	1008.5	-0.324798	0.10546	12617.3	0.0145255	0.85497
PF3D7_0904100	AP-4 complex subunit epsilon, putative	1.65984	1.77298	1.96863	2.2576	676.037	-0.395341	0.0819585	6132.87	0.286495	0.0035448
PF3D7_0904200	PH domain-containing protein, putative	0	0	2.13569	3.08285	11.7314	-4.32883	0.0121983	139.585	0.383181	0.250944
PF3D7_0904300	conserved protein, unknown function	0	0	0	0	3.57078	-0.542195	0.803736	91.538	-0.382184	0.355862
PF3D7_0904400	signal peptidase complex subunit 3, putative	3.51958	2.70175	2.18695	3.38019	152.484	-0.0400617	0.919485	1016.79	-0.114188	0.459945
PF3D7_0904500	prefoldin subunit 4, putative	5.68629	4.72647	7.45128	5.9428	267.722	-0.480089	0.103663	1011.21	-0.17095	0.252794
PF3D7_0904600	ubiquitin specific protease, putative	0.882132	1.0596	0.765311	0.873981	554.365	0.170909	0.526359	7622.5	0.152549	0.0815554
PF3D7_0904700	bacterial histone-like protein	2.03154	1.86428	2.46556	2.15113	360.682	-0.382851	0.15195	3013.99	-0.0264751	0.777937
PF3D7_0904800	replication protein A1, small fragment	0.947861	0.835047	0.752047	1.03974	557.06	-0.161584	0.536442	7657	-0.0431617	0.61307
PF3D7_0904900	copper-transporting ATPase	2.21904	2.03077	2.45493	2.5096	1784.95	-0.343854	0.0346564	14216	0.131479	0.118815
PF3D7_0905000	conserved Plasmodium protein, unknown function	2.36929	1.66369	0	0	16.9174	3.98021	0.0139243	268.545	-0.926137	0.000975963
PF3D7_0905100	nucleoporin NUP221, putative	2.87784	2.78716	2.75969	2.52	840.738	-0.0251672	0.896669	5913.62	0.149639	0.0773346
PF3D7_0905200	mitochondrial carrier protein, putative	1.87957	1.95479	2.50797	2.77845	129.249	-0.56569	0.18075	1043.33	0.243311	0.0757511
PF3D7_0905300	dynein heavy chain, putative	0	2.20758	0	0	2.52051	-3.26834	0.146809	41.9606	3.75028	3.01765e-07
PF3D7_0905400	high molecular weight rhoptry protein 3	1.03388	1.02434	1.43837	1.43548	2355.8	-0.612057	4.20204e-05	27487.1	0.0249374	0.726253
PF3D7_0905500	conserved protein, unknown function	71.0787	44.3524	28.7757	55.106	75.5953	0.11569	0.829262	38.9902	-0.242497	0.688605
PF3D7_0905600	WD repeat-containing protein 66, putative	0	0	68.3422	9.18433	5.80628	-5.70273	0.00381999	38.6803	2.33661	0.00181272
PF3D7_0905700	autophagy-related protein 3, putative	0.2271	0.480982	0.458673	0.295418	234.224	-0.090315	0.850652	4439.79	-0.183556	0.0331747
PF3D7_0905800	conserved Plasmodium protein, unknown function	0.505014	0.618926	0.525204	0.260857	128.504	0.469852	0.487611	2224.9	0.726274	4.82234e-10
PF3D7_0905900	coatomer subunit beta, putative	2.5242	2.53078	2.09644	2.2597	751.124	0.112073	0.586116	5906.57	-0.157096	0.0824437
PF3D7_0906000	exoribonuclease II	0.464371	0.502965	0.515304	0.180824	157.31	0.365901	0.547931	2852.6	0.363474	0.000872026
PF3D7_0906100	vacuolar protein sorting-associated protein 46, putative	1.1014	1.15565	1.45259	1.26701	441.675	-0.390346	0.152095	5125.18	-0.112659	0.226125
PF3D7_0906200	conserved Plasmodium protein, unknown function	0	1.23214	0.354564	0.878183	39.213	0.32628	0.726295	613.937	-0.310906	0.0918671
PF3D7_0906300	Maf-like protein, putative	1.68266	1.43322	2.26862	2.99218	104.018	-0.916388	0.050551	889.319	0.214807	0.117614
PF3D7_0906400	dynein intermediate light chain, putative	0	12.2994	0	0	2.48929	1.1721	0.562558	18.8977	0.252966	0.767395
PF3D7_0906500	arginase	0.339252	0.631317	0.237464	0.426765	269.764	0.480584	0.289357	4974.23	0.0646283	0.437129
PF3D7_0906600	zinc finger protein, putative	2.76503	2.50415	2.03865	1.91119	636.14	0.291182	0.174221	5060.84	0.103796	0.211949
PF3D7_0906700	leucine-rich repeat protein	0.482813	0.495515	0.14335	0	75.5118	2.78413	0.0616664	1546	-0.170228	0.163118
PF3D7_0906800	conserved Plasmodium protein, unknown function	0.680074	0.604181	0.340011	0	35.8159	1.73836	0.259338	655.523	0.10065	0.547209
PF3D7_0906890	conserved Plasmodium protein, unknown function	0.791181	0.335656	0.357345	0	32.147	1.4074	0.372714	606.523	-0.0492737	0.766655
PF3D7_0906910	tubulin-specific chaperone, putative	2.60916	1.57213	1.85713	2.3535	381.494	-0.223876	0.404652	3239.43	0.00991492	0.917307
PF3D7_0907000	conserved Plasmodium protein, unknown function	2.01842	1.55971	1.28948	1.42603	82.5882	0.223957	0.703333	846.941	-0.0631828	0.731868
[truncated: 3,099 more rows]
