# Supplementary material for: Functional Characterization of the m6A-Dependent Translational Modulator PfYTH.2 in the Human Malaria Parasite
Source: mBio. 2021 Apr 27;12(2):e00661-21. doi: 10.1128/mBio.00661-21 (PMC8092261; doi:10.1128/mBio.00661-21)
Supplement: TABLE S4 [file mBio.00661-21-st004.xlsx]

## Sheet: Table S4
Table S4: Primers and oligo sequences
Name	Sequence
Locus_F	ATGAATTATAACAACAATTCTTTTATACCC
Locus_R	ACGTCTCATAATTTATAATTCACATATTAAG
5’arm_F	ATGTATAATATGAACACAAACAACTATGTAGA
5’arm_R	TAACATCACCATCTAATTCAACAAGAATTG
3’arm_F	CAATTAATGTGAGTTAGCTCACTCATTA
3’arm_R	TAAGATCTATTGGAAATATATGTAAAGCTG
PfYTH2-HR_F	GCGGCCGCTAAGAAATAGAACAAATGGCTGGTATTCAGTTATGTG
PfYTH2-HR_R	CCTAGGTTGCTTAATACAATTCATATTGGCCTTC
PfYTH2-W46L	CGTTGAATTACAACATTCTGGCAACAACACCAAAAAATG
PfYTH2-D143E	CCAATTAAAGTTGGAAGAGAAGGACAGGAAATAGAACAAATGGC
RIP RT-qPCR
Name	Sequence
PF3D7_0403200_F	TCCAGTGACAGTTCACAAAGT
PF3D7_0403200_R	AAGATACATGTTCATTACTTGCACT
PF3D7_0934700_F	TGAAGAAGCCATAACCCGCT
PF3D7_0934700_R	TGGACGTGGTCACATCTTCG
PF3D7_1027300_F	ACTGCTGAGGACCAACTCAA
PF3D7_1027300_R	GTTGCTGACTTTCCTGGGGA
PF3D7_1140200_F	AATTACCAACACCTACCGAAGT
PF3D7_1140200_R	CCTTCTTGGCCTTGTTGTGG
PF3D7_1309300_F	AAGCTACGGAAGCAGCTAGA
PF3D7_1309300_R	ACCTTCGGCATCCACTTCTC
PF3D7_1358100_F	TCAGCAGTTGAATAAGTCAGCA
PF3D7_1358100_R	CCTGGGTCTCCTCTTGTAGC
Spike_F	CGTTCGTGCTTGCGCTTTG
Spike_R	CAAGCACCACGAAAAGCACC
Spike in sequence:	TAATACGACTCACTATAGGGTCGGTCGCGTTCGTGCTTGCGCTTTGCTTCGGTCGCGTGGACATCGTGCTTGCCGTTTTCGGGGTGCTTTTCGTGGTGCTTGCT
